# Supplementary material for: Long-lived association between Avalonia and the Meguma terrane deduced from zircon geochronology of metasedimentary granulites
Source: Sci Rep. 2019 Mar 11;9:4065. doi: 10.1038/s41598-019-40673-9 (PMC6411879; doi:10.1038/s41598-019-40673-9)
Supplement: Supplementary file 2 — Dataset 1 [file 41598_2019_40673_MOESM2_ESM.xls]

## Sheet: PlotDat4
Source sheet	>420 Ma	200	0	395	0	200	0
Plot name	ProbDens2	201.3	0	460	0	2798.7	0
Plot Type	16	202.6	0	460	36
1st free col	9	203.9	0	395	36
Sigma Level	1	205.2	0	395	0
Absolute Errs	TRUE	206.5	0	ErrBox	ErrBox
Symbol Type	1	207.8	0	460	0
Inverse Plot	FALSE	209.1	0	525	0
Color Plot	TRUE	210.4	0	525	30
3D plot	FALSE	211.7	0	460	30
Linear	FALSE	213	0	460	0
Data Range	P2:Q131	214.3	0	ErrBox	ErrBox
Filled Symbols	FALSE	215.6	0	525	0
ConcAge	FALSE	216.9	0	590	0
ConcSwap	FALSE	218.2	0	590	24
1st Symbol-row	1	219.5	0	525	24
		220.8	0	525	0
		222.1	0	ErrBox	ErrBox
		223.4	0	590	0
		224.7	0	655	0
		226	0	655	21
		227.3	0	590	21
		228.6	0	590	0
		229.9	0	ErrBox	ErrBox
		231.2	0	655	0
		232.5	0	720	0
		233.8	0	720	4
		235.1	0	655	4
		236.4	0	655	0
		237.7	0	ErrBox	ErrBox
		239	0	1110	0
		240.3	0	1175	0
		241.6	0	1175	2
		242.9	0	1110	2
		244.2	0	1110	0
		245.5	0	ErrBox	ErrBox
		246.8	0	1175	0
		248.1	0	1240	0
		249.4	0	1240	1
		250.7	0	1175	1
		252	0	1175	0
		253.3	0	ErrBox	ErrBox
		254.6	0	1825	0
		255.9	0	1890	0
		257.2	0	1890	2
		258.5	0	1825	2
		259.8	0	1825	0
		261.1	0	ErrBox	ErrBox
		262.4	0	1890	0
		263.7	0	1955	0
		265	0	1955	1
		266.3	0	1890	1
		267.6	0	1890	0
		268.9	0	ErrBox	ErrBox
		270.2	0	1955	0
		271.5	0	2020	0
		272.8	0	2020	1
		274.1	0	1955	1
		275.4	0	1955	0
		276.7	0	ErrBox	ErrBox
		278	0	2020	0
		279.3	0	2085	0
		280.6	0	2085	1
		281.9	0	2020	1
		283.2	0	2020	0
		284.5	0	ErrBox	ErrBox
		285.8	0	2085	0
		287.1	0	2150	0
		288.4	0	2150	1
		289.7	0	2085	1
		291	0	2085	0
		292.3	0	ErrBox	ErrBox
		293.6	0	2150	0
		294.9	0	2215	0
		296.2	0	2215	2
		297.5	0	2150	2
		298.8	0	2150	0
		300.1	0	ErrBox	ErrBox
		301.4	0	2215	0
		302.7	0	2280	0
		304	0	2280	1
		305.3	0	2215	1
		306.6	0	2215	0
		307.9	0	ErrBox	ErrBox
		309.2	0	2280	0
		310.5	0	2345	0
		311.8	0	2345	1
		313.1	0	2280	1
		314.4	0	2280	0
		315.7	0	ErrBox	ErrBox
		317	0	2410	0
		318.3	0	2475	0
		319.6	0	2475	1
		320.9	0	2410	1
		322.2	0	2410	0
		323.5	0	ErrBox	ErrBox
		324.8	0	2475	0
		326.1	0	2540	0
		327.4	0	2540	1
		328.7	0	2475	1
		330	0	2475	0
		331.3	0	ErrBox	ErrBox
		332.6	0
		333.9	0
		335.2	0
		336.5	0
		337.8	0
		339.1	0
		340.4	0
		341.7	0
		343	0
		344.3	0
		345.6	0
		346.9	0
		348.2	0
		349.5	0
		350.8	0
		352.1	0
		353.4	0
		354.7	0
		356	0
		357.3	0
		358.6	0
		359.9	0
		361.2	0
		362.5	0
		363.8	0
		365.1	0
		366.4	0
		367.7	0
		369	0
		370.3	0
		371.6	0
		372.9	0
		374.2	1.17519e-08
		375.5	3.88554e-08
		376.8	7.34861e-08
		378.1	1.58213e-07
		379.4	3.02171e-07
		380.7	5.52146e-07
		382	9.83279e-07
		383.3	1.71776e-06
		384.6	2.94828e-06
		385.9	4.95947e-06
		387.2	8.15741e-06
		388.5	1.3169e-05
		389.8	2.08665e-05
		391.1	3.2432e-05
		392.4	4.9491e-05
		393.7	7.40819e-05
		395	0.000108856
		396.3	0.000156976
		397.6	0.000222212
		398.9	0.000308776
		400.2	0.00042126
		401.5	0.000564309
		402.8	0.000742392
		404.1	0.000959377
		405.4	0.00121812
		406.7	0.00152005
		408	0.0018648
		409.3	0.00224989
		410.6	0.00267062
		411.9	0.00312011
		413.2	0.00358943
		414.5	0.00406808
		415.8	0.00454441
		417.1	0.00500629
		418.4	0.0054418
		419.7	0.00583973
		421	0.00619025
		422.3	0.00648529
		423.6	0.00671883
		424.9	0.00688707
		426.2	0.0069884
		427.5	0.00702345
		428.8	0.00699488
		430.1	0.00690726
		431.4	0.0067669
		432.7	0.00658159
		434	0.00636036
		435.3	0.0061131
		436.6	0.00585017
		437.9	0.0055819
		439.2	0.00531802
		440.5	0.00506711
		441.8	0.00483616
		443.1	0.00463011
		444.4	0.0044518
		445.7	0.0043018
		447	0.00417875
		448.3	0.00407971
		449.6	0.00400058
		450.9	0.00393675
		452.2	0.00388357
		453.5	0.00383692
		454.8	0.00379342
		456.1	0.00375081
		457.4	0.0037079
		458.7	0.00366466
		460	0.00362197
		461.3	0.00358131
		462.6	0.00354469
		463.9	0.0035142
		465.2	0.00349186
		466.5	0.00347938
		467.8	0.00347796
		469.1	0.00348828
		470.4	0.00351042
		471.7	0.00354374
		473	0.00358707
		474.3	0.00363864
		475.6	0.00369629
		476.9	0.00375749
		478.2	0.0038195
		479.5	0.00387955
		480.8	0.003935
		482.1	0.00398351
		483.4	0.00402322
		484.7	0.00405283
		486	0.00407171
		487.3	0.00407999
		488.6	0.00407841
		489.9	0.00406834
		491.2	0.00405166
		492.5	0.00403048
		493.8	0.00400707
		495.1	0.00398357
		496.4	0.00396183
		497.7	0.00394328
		499	0.00392884
		500.3	0.00391875
		501.6	0.00391269
		502.9	0.00390978
		504.2	0.00390864
		505.5	0.00390759
		506.8	0.00390479
		508.1	0.00389844
		509.4	0.00388695
		510.7	0.00386907
		512	0.00384406
		513.3	0.00381175
		514.6	0.00377259
		515.9	0.00372762
		517.2	0.00367843
		518.5	0.00362706
		519.8	0.00357581
		521.1	0.00352712
		522.4	0.00348341
		523.7	0.00344687
		525	0.0034193
		526.3	0.00340202
		527.6	0.00339566
		528.9	0.00340023
		530.2	0.003415
		531.5	0.0034386
		532.8	0.00346902
		534.1	0.00350377
		535.4	0.00353999
		536.7	0.00357455
		538	0.00360432
		539.3	0.00362623
		540.6	0.00363744
		541.9	0.00363554
		543.2	0.00361864
		544.5	0.00358546
		545.8	0.00353542
		547.1	0.00346865
		548.4	0.00338601
		549.7	0.00328903
		551	0.00317982
		552.3	0.00306093
		553.6	0.00293529
		554.9	0.00280602
		556.2	0.00267628
		557.5	0.00254914
		558.8	0.00242748
		560.1	0.00231391
		561.4	0.00221065
		562.7	0.00211954
		564	0.00204196
		565.3	0.00197888
		566.6	0.00193077
		567.9	0.00189772
		569.2	0.00187936
		570.5	0.00187497
		571.8	0.00188346
		573.1	0.00190347
		574.4	0.00193342
		575.7	0.0019715
		577	0.00201584
		578.3	0.0020646
		579.6	0.00211595
		580.9	0.00216829
		582.2	0.00222017
		583.5	0.00227045
		584.8	0.00231831
		586.1	0.00236322
		587.4	0.002405
		588.7	0.00244376
		590	0.00247984
		591.3	0.00251379
		592.6	0.00254623
		593.9	0.00257785
		595.2	0.00260931
		596.5	0.00264117
		597.8	0.00267383
		599.1	0.00270755
		600.4	0.00274237
		601.7	0.00277816
		603	0.00281462
		604.3	0.00285135
		605.6	0.00288782
		606.9	0.00292349
		608.2	0.00295781
		609.5	0.00299023
		610.8	0.00302026
		612.1	0.00304743
		613.4	0.00307132
		614.7	0.0030915
		616	0.00310753
		617.3	0.00311893
		618.6	0.00312512
		619.9	0.00312548
		621.2	0.00311929
		622.5	0.00310577
		623.8	0.00308414
		625.1	0.00305364
		626.4	0.00301358
		627.7	0.00296345
		629	0.00290294
		630.3	0.00283204
		631.6	0.00275103
		632.9	0.00266053
		634.2	0.00256152
		635.5	0.00245526
		636.8	0.00234328
		638.1	0.00222733
		639.4	0.00210929
		640.7	0.00199108
		642	0.0018746
		643.3	0.00176162
		644.6	0.00165371
		645.9	0.00155223
		647.2	0.00145824
		648.5	0.00137246
		649.8	0.00129531
		651.1	0.00122691
		652.4	0.00116706
		653.7	0.00111534
		655	0.00107109
		656.3	0.0010335
		657.6	0.00100165
		658.9	0.000974528
		660.2	0.000951138
		661.5	0.000930476
		662.8	0.000911615
		664.1	0.000893729
		665.4	0.000876053
		666.7	0.000857979
		668	0.000839015
		669.3	0.000818799
		670.6	0.000797094
		671.9	0.000773767
		673.2	0.000748791
		674.5	0.000722219
		675.8	0.000694192
		677.1	0.000664874
		678.4	0.000634499
		679.7	0.000603298
		681	0.000571521
		682.3	0.00053942
		683.6	0.000507233
		684.9	0.000475189
		686.2	0.000443521
		687.5	0.000412401
		688.8	0.000381994
		690.1	0.000352462
		691.4	0.000323913
		692.7	0.000296471
		694	0.000270236
		695.3	0.000245267
		696.6	0.00022162
		697.9	0.00019934
		699.2	0.00017845
		700.5	0.000158979
		701.8	0.000140921
		703.1	0.000124269
		704.4	0.000109001
		705.7	9.50858e-05
		707	8.24807e-05
		708.3	7.11346e-05
		709.6	6.09878e-05
		710.9	5.19669e-05
		712.2	4.40152e-05
		713.5	3.70468e-05
		714.8	3.09831e-05
		716.1	2.57444e-05
		717.4	2.12513e-05
		718.7	1.74259e-05
		720	1.41931e-05
		721.3	1.14815e-05
		722.6	9.21792e-06
		723.9	7.35562e-06
		725.2	5.82848e-06
		726.5	4.58585e-06
		727.8	3.58258e-06
		729.1	2.77886e-06
		730.4	2.13377e-06
		731.7	1.632e-06
		733	1.23915e-06
		734.3	9.34013e-07
		735.6	6.91636e-07
		736.9	5.14373e-07
		738.2	3.79679e-07
		739.5	2.78159e-07
		740.8	2.02259e-07
		742.1	1.45969e-07
		743.4	1.04556e-07
		744.7	7.43325e-08
		746	5.245e-08
		747.3	3.67324e-08
		748.6	2.55324e-08
		749.9	1.76146e-08
		751.2	1.20612e-08
		752.5	8.19684e-09
		753.8	0
		755.1	0
		756.4	0
		757.7	0
		759	0
		760.3	0
		761.6	0
		762.9	0
		764.2	0
		765.5	0
		766.8	0
		768.1	0
		769.4	0
		770.7	0
		772	0
		773.3	0
		774.6	0
		775.9	0
		777.2	0
		778.5	0
		779.8	0
		781.1	0
		782.4	0
		783.7	0
		785	0
		786.3	0
		787.6	0
		788.9	0
		790.2	0
		791.5	0
		792.8	0
		794.1	0
		795.4	0
		796.7	0
		798	0
		799.3	0
		800.6	0
		801.9	0
		803.2	0
		804.5	0
		805.8	0
		807.1	0
		808.4	0
		809.7	0
		811	0
		812.3	0
		813.6	0
		814.9	0
		816.2	0
		817.5	0
		818.8	0
		820.1	0
		821.4	0
		822.7	0
		824	0
		825.3	0
		826.6	0
		827.9	0
		829.2	0
		830.5	0
		831.8	0
		833.1	0
		834.4	0
		835.7	0
		837	0
		838.3	0
		839.6	0
		840.9	0
		842.2	0
		843.5	0
		844.8	0
		846.1	0
		847.4	0
		848.7	0
		850	0
		851.3	0
		852.6	0
		853.9	0
		855.2	0
		856.5	0
		857.8	0
		859.1	0
		860.4	0
		861.7	0
		863	0
		864.3	0
		865.6	0
		866.9	0
		868.2	0
		869.5	0
		870.8	0
		872.1	0
		873.4	0
		874.7	0
		876	0
		877.3	0
		878.6	0
		879.9	0
		881.2	0
		882.5	0
		883.8	0
		885.1	0
		886.4	0
		887.7	0
		889	0
		890.3	0
		891.6	0
		892.9	0
		894.2	0
		895.5	0
		896.8	0
		898.1	0
		899.4	0
		900.7	0
		902	0
		903.3	0
		904.6	0
		905.9	0
		907.2	0
		908.5	0
		909.8	0
		911.1	0
		912.4	0
		913.7	0
		915	0
		916.3	0
		917.6	0
		918.9	0
		920.2	0
		921.5	0
		922.8	0
		924.1	0
		925.4	0
		926.7	0
		928	0
		929.3	0
		930.6	0
		931.9	0
		933.2	0
		934.5	0
		935.8	0
		937.1	0
		938.4	0
		939.7	0
		941	0
		942.3	0
		943.6	0
		944.9	0
		946.2	0
		947.5	0
		948.8	0
		950.1	0
		951.4	0
		952.7	0
		954	0
		955.3	0
		956.6	0
		957.9	0
		959.2	0
		960.5	0
		961.8	0
		963.1	0
		964.4	0
		965.7	0
		967	0
		968.3	0
		969.6	0
		970.9	0
		972.2	0
		973.5	0
		974.8	0
		976.1	0
		977.4	0
		978.7	0
		980	0
		981.3	0
		982.6	0
		983.9	0
		985.2	0
		986.5	0
		987.8	0
		989.1	0
		990.4	0
		991.7	0
		993	0
		994.3	0
		995.6	0
		996.9	0
		998.2	0
		999.5	0
		1000.8	0
		1002.1	0
		1003.4	0
		1004.7	0
		1006	0
		1007.3	0
		1008.6	0
		1009.9	0
		1011.2	9.25215e-09
		1012.5	1.17038e-08
		1013.8	1.47618e-08
		1015.1	1.85642e-08
		1016.4	2.32777e-08
		1017.7	2.91024e-08
		1019	3.62779e-08
		1020.3	5.29394e-08
		1021.6	6.58283e-08
		1022.9	8.16206e-08
		1024.2	1.00912e-07
		1025.5	1.24405e-07
		1026.8	1.5293e-07
		1028.1	1.87456e-07
		1029.4	2.29121e-07
		1030.7	2.79246e-07
		1032	3.39364e-07
		1033.3	4.11247e-07
		1034.6	4.96934e-07
		1035.9	5.9876e-07
		1037.2	7.19392e-07
		1038.5	8.61864e-07
		1039.8	1.02961e-06
		1041.1	1.2265e-06
		1042.4	1.45687e-06
		1043.7	1.72559e-06
		1045	2.03806e-06
		1046.3	2.40026e-06
		1047.6	2.81879e-06
		1048.9	3.30088e-06
		1050.2	3.85445e-06
		1051.5	4.48806e-06
		1052.8	5.21099e-06
		1054.1	6.03319e-06
		1055.4	6.9653e-06
		1056.7	8.01861e-06
		1058	9.20503e-06
		1059.3	1.0537e-05
		1060.6	1.20276e-05
		1061.9	1.36902e-05
		1063.2	1.55385e-05
		1064.5	1.75863e-05
		1065.8	1.98478e-05
		1067.1	2.23368e-05
		1068.4	2.50667e-05
		1069.7	2.80509e-05
		1071	3.13016e-05
		1072.3	3.48304e-05
		1073.6	3.86476e-05
		1074.9	4.27622e-05
		1076.2	4.71813e-05
		1077.5	5.19103e-05
		1078.8	5.69523e-05
		1080.1	6.23078e-05
		1081.4	6.79749e-05
		1082.7	7.39486e-05
		1084	8.02208e-05
		1085.3	8.67799e-05
		1086.6	9.36112e-05
		1087.9	0.000100696
		1089.2	0.000108013
		1090.5	0.000115535
		1091.8	0.000123234
		1093.1	0.000131076
		1094.4	0.000139026
		1095.7	0.000147043
		1097	0.000155086
		1098.3	0.00016311
		1099.6	0.000171067
		1100.9	0.000178909
		1102.2	0.000186585
		1103.5	0.000194044
		1104.8	0.000201236
		1106.1	0.000208108
		1107.4	0.000214612
		1108.7	0.000220698
		1110	0.000226321
		1111.3	0.000231435
		1112.6	0.000236002
		1113.9	0.000239985
		1115.2	0.00024335
		1116.5	0.000246071
		1117.8	0.000248125
		1119.1	0.000249495
		1120.4	0.000250179
		1121.7	0.000250154
		1123	0.000249429
		1124.3	0.00024801
		1125.6	0.000245909
		1126.9	0.000243144
		1128.2	0.000239737
		1129.5	0.000235718
		1130.8	0.000231119
		1132.1	0.000225977
		1133.4	0.000220334
		1134.7	0.000214234
		1136	0.000207724
		1137.3	0.000200855
		1138.6	0.000193676
		1139.9	0.00018624
		1141.2	0.000178599
		1142.5	0.000170806
		1143.8	0.000162912
		1145.1	0.000154969
		1146.4	0.000147024
		1147.7	0.000139126
		1149	0.000131318
		1150.3	0.000123643
		1151.6	0.00011614
		1152.9	0.000108845
		1154.2	0.000101791
		1155.5	9.50075e-05
		1156.8	8.85212e-05
		1158.1	8.23551e-05
		1159.4	7.65293e-05
		1160.7	7.10606e-05
		1162	6.5963e-05
		1163.3	6.12478e-05
		1164.6	5.69235e-05
		1165.9	5.29963e-05
		1167.2	4.94704e-05
		1168.5	4.63475e-05
		1169.8	4.36281e-05
		1171.1	4.13106e-05
		1172.4	3.93921e-05
		1173.7	3.78685e-05
		1175	3.67344e-05
		1176.3	3.59833e-05
		1177.6	3.56079e-05
		1178.9	3.55996e-05
		1180.2	3.59493e-05
		1181.5	3.66468e-05
		1182.8	3.7681e-05
		1184.1	3.90398e-05
		1185.4	4.07104e-05
		1186.7	4.26787e-05
		1188	4.49295e-05
		1189.3	4.74467e-05
		1190.6	5.02126e-05
		1191.9	5.32086e-05
		1193.2	5.64145e-05
		1194.5	5.98089e-05
		1195.8	6.33691e-05
		1197.1	6.70708e-05
		1198.4	7.08887e-05
		1199.7	7.47962e-05
		1201	7.87654e-05
		1202.3	8.27676e-05
		1203.6	8.67733e-05
		1204.9	9.07523e-05
		1206.2	9.46739e-05
		1207.5	9.85074e-05
		1208.8	0.000102222
		1210.1	0.000105788
		1211.4	0.000109175
		1212.7	0.000112356
		1214	0.000115302
		1215.3	0.000117989
		1216.6	0.000120392
		1217.9	0.000122492
		1219.2	0.000124267
		1220.5	0.000125704
		1221.8	0.000126787
		1223.1	0.000127502
		1224.4	0.000127856
		1225.7	0.000127835
		1227	0.000127442
		1228.3	0.000126678
		1229.6	0.000125551
		1230.9	0.00012407
		1232.2	0.00012224
		1233.5	0.000120094
		1234.8	0.000117639
		1236.1	0.000114897
		1237.4	0.00011189
		1238.7	0.000108643
		1240	0.00010518
		1241.3	0.00010153
		1242.6	9.77195e-05
		1243.9	9.37762e-05
		1245.2	8.97285e-05
		1246.5	8.56039e-05
		1247.8	8.14297e-05
		1249.1	7.7232e-05
		1250.4	7.30362e-05
		1251.7	6.88659e-05
		1253	6.47435e-05
		1254.3	6.06896e-05
		1255.6	5.67228e-05
		1256.9	5.286e-05
		1258.2	4.9116e-05
		1259.5	4.55034e-05
		1260.8	4.2033e-05
		1262.1	3.87135e-05
		1263.4	3.55518e-05
		1264.7	3.25526e-05
		1266	2.9719e-05
		1267.3	2.70527e-05
		1268.6	2.45534e-05
		1269.9	2.22197e-05
		1271.2	2.0049e-05
		1272.5	1.80373e-05
		1273.8	1.61799e-05
		1275.1	1.44712e-05
		1276.4	1.29051e-05
		1277.7	1.14747e-05
		1279	1.0173e-05
		1280.3	8.99256e-06
		1281.6	7.92579e-06
		1282.9	6.9651e-06
		1284.2	6.10292e-06
		1285.5	5.3318e-06
		1286.8	4.64447e-06
		1288.1	4.03389e-06
		1289.4	3.49331e-06
		1290.7	3.01632e-06
		1292	2.59682e-06
		1293.3	2.22912e-06
		1294.6	1.90787e-06
		1295.9	1.62814e-06
		1297.2	1.38535e-06
		1298.5	1.17532e-06
		1299.8	9.94201e-07
		1301.1	8.38532e-07
		1302.4	7.05165e-07
		1303.7	5.91273e-07
		1305	4.94323e-07
		1306.3	4.12059e-07
		1307.6	3.42479e-07
		1308.9	2.83814e-07
		1310.2	2.34509e-07
		1311.5	1.93202e-07
		1312.8	1.58704e-07
		1314.1	1.29985e-07
		1315.4	1.0615e-07
		1316.7	8.64323e-08
		1318	7.01708e-08
		1319.3	5.68019e-08
		1320.6	4.58453e-08
		1321.9	3.68937e-08
		1323.2	2.9603e-08
		1324.5	2.36835e-08
		1325.8	1.88921e-08
		1327.1	1.50259e-08
		1328.4	1.19159e-08
		1329.7	9.42195e-09
		1331	0
		1332.3	0
		1333.6	0
		1334.9	0
		1336.2	0
		1337.5	0
		1338.8	0
		1340.1	0
		1341.4	0
		1342.7	0
		1344	0
		1345.3	0
		1346.6	0
		1347.9	0
		1349.2	0
		1350.5	0
		1351.8	0
		1353.1	0
		1354.4	0
		1355.7	0
		1357	0
		1358.3	0
		1359.6	0
		1360.9	0
		1362.2	0
		1363.5	0
		1364.8	0
		1366.1	0
		1367.4	0
		1368.7	0
		1370	0
		1371.3	0
		1372.6	0
		1373.9	0
		1375.2	0
		1376.5	0
		1377.8	0
		1379.1	0
		1380.4	0
		1381.7	0
		1383	0
		1384.3	0
		1385.6	0
		1386.9	0
		1388.2	0
		1389.5	0
		1390.8	0
		1392.1	0
		1393.4	0
		1394.7	0
		1396	0
		1397.3	0
		1398.6	0
		1399.9	0
		1401.2	0
		1402.5	0
		1403.8	0
		1405.1	0
		1406.4	0
		1407.7	0
		1409	0
		1410.3	0
		1411.6	0
		1412.9	0
		1414.2	0
		1415.5	0
		1416.8	0
		1418.1	0
		1419.4	0
		1420.7	0
		1422	0
		1423.3	0
		1424.6	0
		1425.9	0
		1427.2	0
		1428.5	0
		1429.8	0
		1431.1	0
		1432.4	0
		1433.7	0
		1435	0
		1436.3	0
		1437.6	0
		1438.9	0
		1440.2	0
		1441.5	0
		1442.8	0
		1444.1	0
		1445.4	0
		1446.7	0
		1448	0
		1449.3	0
		1450.6	0
		1451.9	0
		1453.2	0
		1454.5	0
		1455.8	0
		1457.1	0
		1458.4	0
		1459.7	0
		1461	0
		1462.3	0
		1463.6	0
		1464.9	0
		1466.2	0
		1467.5	0
		1468.8	0
		1470.1	0
		1471.4	0
		1472.7	0
		1474	0
		1475.3	0
		1476.6	0
		1477.9	0
		1479.2	0
		1480.5	0
		1481.8	0
		1483.1	0
		1484.4	0
		1485.7	0
		1487	0
		1488.3	0
		1489.6	0
		1490.9	0
		1492.2	0
		1493.5	0
		1494.8	0
		1496.1	0
		1497.4	0
		1498.7	0
		1500	0
		1501.3	0
		1502.6	0
		1503.9	0
		1505.2	0
		1506.5	0
		1507.8	0
		1509.1	0
		1510.4	0
		1511.7	0
		1513	0
		1514.3	0
		1515.6	0
		1516.9	0
		1518.2	0
		1519.5	0
		1520.8	0
		1522.1	0
		1523.4	0
		1524.7	0
		1526	0
		1527.3	0
		1528.6	0
		1529.9	0
		1531.2	0
		1532.5	0
		1533.8	0
		1535.1	0
		1536.4	0
		1537.7	0
		1539	0
		1540.3	0
		1541.6	0
		1542.9	0
		1544.2	0
		1545.5	0
		1546.8	0
		1548.1	0
		1549.4	0
		1550.7	0
		1552	0
		1553.3	0
		1554.6	0
		1555.9	0
		1557.2	0
		1558.5	0
		1559.8	0
		1561.1	0
		1562.4	0
		1563.7	0
		1565	0
		1566.3	0
		1567.6	0
		1568.9	0
		1570.2	0
		1571.5	0
		1572.8	0
		1574.1	0
		1575.4	0
		1576.7	0
		1578	0
		1579.3	0
		1580.6	0
		1581.9	0
		1583.2	0
		1584.5	0
		1585.8	0
		1587.1	0
		1588.4	0
		1589.7	0
		1591	0
		1592.3	0
		1593.6	0
		1594.9	0
		1596.2	0
		1597.5	0
		1598.8	0
		1600.1	0
		1601.4	0
		1602.7	0
		1604	0
		1605.3	0
		1606.6	0
		1607.9	0
		1609.2	0
		1610.5	0
		1611.8	0
		1613.1	0
		1614.4	0
		1615.7	0
		1617	0
		1618.3	0
		1619.6	0
		1620.9	0
		1622.2	0
		1623.5	0
		1624.8	0
		1626.1	0
		1627.4	0
		1628.7	0
		1630	0
		1631.3	0
		1632.6	0
		1633.9	0
		1635.2	0
		1636.5	0
		1637.8	0
		1639.1	0
		1640.4	0
		1641.7	0
		1643	0
		1644.3	0
		1645.6	0
		1646.9	0
		1648.2	0
		1649.5	0
		1650.8	0
		1652.1	0
		1653.4	0
		1654.7	0
		1656	0
		1657.3	0
		1658.6	0
		1659.9	0
		1661.2	0
		1662.5	0
		1663.8	0
		1665.1	0
		1666.4	0
		1667.7	0
		1669	0
		1670.3	0
		1671.6	0
		1672.9	0
		1674.2	0
		1675.5	0
		1676.8	0
		1678.1	0
		1679.4	0
		1680.7	0
		1682	0
		1683.3	0
		1684.6	0
		1685.9	0
		1687.2	0
		1688.5	0
		1689.8	0
		1691.1	0
		1692.4	0
		1693.7	8.79005e-09
		1695	1.02096e-08
		1696.3	1.18437e-08
		1697.6	1.37224e-08
		1698.9	1.58795e-08
		1700.2	1.83531e-08
		1701.5	2.11857e-08
		1702.8	2.44254e-08
		1704.1	2.81258e-08
		1705.4	3.23468e-08
		1706.7	3.71554e-08
		1708	4.26262e-08
		1709.3	4.88422e-08
		1710.6	5.58956e-08
		1711.9	6.38886e-08
		1713.2	7.29345e-08
		1714.5	8.31586e-08
		1715.8	9.46988e-08
		1717.1	1.07708e-07
		1718.4	1.22352e-07
		1719.7	1.38816e-07
		1721	1.57302e-07
		1722.3	1.78029e-07
		1723.6	2.01239e-07
		1724.9	2.27194e-07
		1726.2	2.64343e-07
		1727.5	2.98081e-07
		1728.8	3.35725e-07
		1730.1	3.77676e-07
		1731.4	4.24364e-07
		1732.7	4.76261e-07
		1734	5.33872e-07
		1735.3	5.97745e-07
		1736.6	6.68472e-07
		1737.9	7.46687e-07
		1739.2	8.33072e-07
		1740.5	9.28361e-07
		1741.8	1.03334e-06
		1743.1	1.14883e-06
		1744.4	1.27575e-06
		1745.7	1.41503e-06
		1747	1.56769e-06
		1748.3	1.73479e-06
		1749.6	1.91748e-06
		1750.9	2.11694e-06
		1752.2	2.33445e-06
		1753.5	2.57132e-06
		1754.8	2.82896e-06
		1756.1	3.10883e-06
		1757.4	3.41245e-06
		1758.7	3.74142e-06
		1760	4.09739e-06
		1761.3	4.48209e-06
		1762.6	4.8973e-06
		1763.9	5.34487e-06
		1765.2	5.83508e-06
		1766.5	6.35439e-06
		1767.8	6.91208e-06
		1769.1	7.51024e-06
		1770.4	8.15096e-06
		1771.7	8.8364e-06
		1773	9.56873e-06
		1774.3	1.03501e-05
		1775.6	1.11829e-05
		1776.9	1.20691e-05
		1778.2	1.30111e-05
		1779.5	1.4011e-05
		1780.8	1.5071e-05
		1782.1	1.61932e-05
		1783.4	1.73799e-05
		1784.7	1.86329e-05
		1786	1.99543e-05
		1787.3	2.1346e-05
		1788.6	2.28097e-05
		1789.9	2.43471e-05
		1791.2	2.59598e-05
		1792.5	2.76493e-05
		1793.8	2.94166e-05
		1795.1	3.1263e-05
		1796.4	3.31894e-05
		1797.7	3.51964e-05
		1799	3.72845e-05
		1800.3	3.9454e-05
		1801.6	4.1705e-05
		1802.9	4.40372e-05
		1804.2	4.64501e-05
		1805.5	4.89429e-05
		1806.8	5.15146e-05
		1808.1	5.41638e-05
		1809.4	5.68888e-05
		1810.7	5.96877e-05
		1812	6.25581e-05
		1813.3	6.54974e-05
		1814.6	6.85028e-05
		1815.9	7.15708e-05
		1817.2	7.46978e-05
		1818.5	7.788e-05
		1819.8	8.1113e-05
		1821.1	8.43923e-05
		1822.4	8.7713e-05
		1823.7	9.10699e-05
		1825	9.44575e-05
		1826.3	9.78701e-05
		1827.6	0.000101302
		1828.9	0.000104746
		1830.2	0.000108197
		1831.5	0.000111647
		1832.8	0.00011509
		1834.1	0.000118519
		1835.4	0.000121926
		1836.7	0.000125305
		1838	0.000128649
		1839.3	0.000131949
		1840.6	0.0001352
		1841.9	0.000138393
		1843.2	0.000141521
		1844.5	0.000144578
		1845.8	0.000147556
		1847.1	0.000150449
		1848.4	0.00015325
		1849.7	0.000155953
		1851	0.000158552
		1852.3	0.000161041
		1853.6	0.000163415
		1854.9	0.000165669
		1856.2	0.000167797
		1857.5	0.000169805
		1858.8	0.000171672
		1860.1	0.000173404
		1861.4	0.000174996
		1862.7	0.000176447
		1864	0.000177755
		1865.3	0.000178918
		1866.6	0.000179935
		1867.9	0.000180806
		1869.2	0.000181531
		1870.5	0.000182111
		1871.8	0.000182547
		1873.1	0.00018284
		1874.4	0.000182993
		1875.7	0.000183008
		1877	0.000182887
		1878.3	0.000182635
		1879.6	0.000182256
		1880.9	0.000181752
		1882.2	0.000181129
		1883.5	0.000180392
		1884.8	0.000179545
		1886.1	0.000178594
		1887.4	0.000177544
		1888.7	0.000176402
		1890	0.000175172
		1891.3	0.00017386
		1892.6	0.000172474
		1893.9	0.000171018
		1895.2	0.000169507
		1896.5	0.000167932
		1897.8	0.000166307
		1899.1	0.000164636
		1900.4	0.000162926
		1901.7	0.000161183
		1903	0.000159412
		1904.3	0.000157618
		1905.6	0.000155808
		1906.9	0.000153986
		1908.2	0.000152157
		1909.5	0.000150326
		1910.8	0.000148497
		1912.1	0.000146675
		1913.4	0.000144864
		1914.7	0.000143067
		1916	0.000141289
		1917.3	0.000139533
		1918.6	0.000137803
		1919.9	0.000136101
		1921.2	0.000134431
		1922.5	0.000132795
		1923.8	0.000131197
		1925.1	0.000129638
		1926.4	0.000128121
		1927.7	0.000126649
		1929	0.000125224
		1930.3	0.000123847
		1931.6	0.000122521
		1932.9	0.000121248
		1934.2	0.00012003
		1935.5	0.000118867
		1936.8	0.000117763
		1938.1	0.000116719
		1939.4	0.000115736
		1940.7	0.000114816
		1942	0.00011396
		1943.3	0.000113169
		1944.6	0.000112445
		1945.9	0.000111789
		1947.2	0.000111202
		1948.5	0.000110685
		1949.8	0.000110239
		1951.1	0.000109863
		1952.4	0.00010956
		1953.7	0.000109328
		1955	0.000109169
		1956.3	0.000109081
		1957.6	0.000109065
		1958.9	0.000109121
		1960.2	0.000109246
		1961.5	0.000109441
		1962.8	0.000109704
		1964.1	0.000110034
		1965.4	0.000110427
		1966.7	0.000110884
		1968	0.0001114
		1969.3	0.000111974
		1970.6	0.000112602
		1971.9	0.000113282
		1973.2	0.000114009
		1974.5	0.00011478
		1975.8	0.000115592
		1977.1	0.000116439
		1978.4	0.000117327
		1979.7	0.000118234
		1981	0.000119165
		1982.3	0.000120113
		1983.6	0.000121075
		1984.9	0.000122045
		1986.2	0.000123018
		1987.5	0.00012399
		1988.8	0.000124956
		1990.1	0.00012591
		1991.4	0.000126849
		1992.7	0.000127766
		1994	0.000128659
		1995.3	0.000129523
		1996.6	0.000130353
		1997.9	0.000131145
		1999.2	0.000131897
		2000.5	0.000132605
		2001.8	0.000133273
		2003.1	0.000133884
		2004.4	0.000134442
		2005.7	0.000134946
		2007	0.000135394
		2008.3	0.000135783
		2009.6	0.000136113
		2010.9	0.000136384
		2012.2	0.000136586
		2013.5	0.000136736
		2014.8	0.000136825
		2016.1	0.000136854
		2017.4	0.000136822
		2018.7	0.000136732
		2020	0.000136584
		2021.3	0.00013638
		2022.6	0.00013612
		2023.9	0.000135808
		2025.2	0.000135444
		2026.5	0.000135032
		2027.8	0.00013458
		2029.1	0.00013407
		2030.4	0.000133526
		2031.7	0.000132942
		2033	0.00013232
		2034.3	0.000131665
		2035.6	0.000130977
		2036.9	0.00013026
		2038.2	0.000129516
		2039.5	0.000128748
		2040.8	0.000127959
		2042.1	0.000127151
		2043.4	0.000126328
		2044.7	0.000125491
		2046	0.000124643
		2047.3	0.000123788
		2048.6	0.000122927
		2049.9	0.000122063
		2051.2	0.0001212
		2052.5	0.000120339
		2053.8	0.000119484
		2055.1	0.000118636
		2056.4	0.0001178
		2057.7	0.000116986
		2059	0.000116181
		2060.3	0.000115396
		2061.6	0.000114634
		2062.9	0.000113897
		2064.2	0.000113189
		2065.5	0.000112513
		2066.8	0.000111872
		2068.1	0.000111269
		2069.4	0.000110709
		2070.7	0.000110193
		2072	0.000109725
		2073.3	0.000109309
		2074.6	0.000108948
		2075.9	0.000108646
		2077.2	0.000108405
		2078.5	0.000108229
		2079.8	0.000108122
		2081.1	0.000108086
		2082.4	0.000108125
		2083.7	0.000108241
		2085	0.000108437
		2086.3	0.000108716
		2087.6	0.000109081
		2088.9	0.000109533
		2090.2	0.000110074
		2091.5	0.000110708
		2092.8	0.000111434
		2094.1	0.000112255
		2095.4	0.00011317
		2096.7	0.000114182
		2098	0.00011529
		2099.3	0.000116494
		2100.6	0.000117795
		2101.9	0.000119192
		2103.2	0.000120683
		2104.5	0.000122267
		2105.8	0.000123943
		2107.1	0.000125707
		2108.4	0.000127557
		2109.7	0.000129491
		2111	0.000131506
		2112.3	0.000133598
		2113.6	0.000135763
		2114.9	0.000137997
		2116.2	0.000140296
		2117.5	0.000142656
		2118.8	0.00014507
		2120.1	0.000147534
		2121.4	0.000150043
		2122.7	0.000152591
		2124	0.000155172
		2125.3	0.00015778
		2126.6	0.00016041
		2127.9	0.000163055
		2129.2	0.000165709
		2130.5	0.000168366
		2131.8	0.000171019
		2133.1	0.000173662
		2134.4	0.00017629
		2135.7	0.000178894
		2137	0.000181471
		2138.3	0.000184013
		2139.6	0.000186514
		2140.9	0.000188969
		2142.2	0.000191372
		2143.5	0.000193718
		2144.8	0.000196
		2146.1	0.000198215
		2147.4	0.000200356
		2148.7	0.00020242
		2150	0.000204402
		2151.3	0.00020629
		2152.6	0.000208096
		2153.9	0.000209807
		2155.2	0.000211421
		2156.5	0.000212934
		2157.8	0.000214344
		2159.1	0.000215647
		2160.4	0.000216842
		2161.7	0.000217926
		2163	0.000218898
		2164.3	0.000219757
		2165.6	0.0002205
		2166.9	0.000221129
		2168.2	0.000221641
		2169.5	0.000222037
		2170.8	0.000222317
		2172.1	0.000222481
		2173.4	0.000222531
		2174.7	0.000222466
		2176	0.000222288
		2177.3	0.000221999
		2178.6	0.0002216
		2179.9	0.000221094
		2181.2	0.000220482
		2182.5	0.000219767
		2183.8	0.000218952
		2185.1	0.00021804
		2186.4	0.000217033
		2187.7	0.000215936
		2189	0.000214751
		2190.3	0.000213482
		2191.6	0.000212134
		2192.9	0.000210709
		2194.2	0.000209213
		2195.5	0.000207648
		2196.8	0.000206021
		2198.1	0.000204334
		2199.4	0.000202592
		2200.7	0.0002008
		2202	0.000198962
		2203.3	0.000197083
		2204.6	0.000195167
		2205.9	0.000193219
		2207.2	0.000191243
		2208.5	0.000189243
		2209.8	0.000187224
		2211.1	0.00018519
		2212.4	0.000183145
		2213.7	0.000181093
		2215	0.000179037
		2216.3	0.000176983
		2217.6	0.000174933
		2218.9	0.00017289
		2220.2	0.000170859
		2221.5	0.000168841
		2222.8	0.000166834
		2224.1	0.000164853
		2225.4	0.000162895
		2226.7	0.000160961
		2228	0.000159054
		2229.3	0.000157175
		2230.6	0.000155325
		2231.9	0.000153508
		2233.2	0.000151722
		2234.5	0.000149971
		2235.8	0.000148255
		2237.1	0.000146573
		2238.4	0.000144928
		2239.7	0.000143319
		2241	0.000141746
		2242.3	0.000140209
		2243.6	0.000138708
		2244.9	0.000137243
		2246.2	0.000135813
		2247.5	0.000134418
		2248.8	0.000133057
		2250.1	0.000131728
		2251.4	0.000130432
		2252.7	0.000129166
		2254	0.000127931
		2255.3	0.000126724
		2256.6	0.000125545
		2257.9	0.000124392
		2259.2	0.000123264
		2260.5	0.000122159
		2261.8	0.000121076
		2263.1	0.000120014
		2264.4	0.000118971
		2265.7	0.000117946
		2267	0.000116937
		2268.3	0.000115943
		2269.6	0.000114963
		2270.9	0.000113996
		2272.2	0.000113039
		2273.5	0.000112092
		2274.8	0.000111153
		2276.1	0.000110221
		2277.4	0.000109296
		2278.7	0.000108375
		2280	0.000107466
		2281.3	0.000106553
		2282.6	0.000105641
		2283.9	0.000104731
		2285.2	0.00010382
		2286.5	0.000102909
		2287.8	0.000101996
		2289.1	0.00010108
		2290.4	0.000100161
		2291.7	9.92387e-05
		2293	9.83118e-05
		2294.3	9.73799e-05
		2295.6	9.64426e-05
		2296.9	9.54921e-05
		2298.2	9.45435e-05
		2299.5	9.35881e-05
		2300.8	9.26254e-05
		2302.1	9.16554e-05
		2303.4	9.06776e-05
		2304.7	8.9692e-05
		2306	8.86983e-05
		2307.3	8.76966e-05
		2308.6	8.66867e-05
		2309.9	8.56686e-05
		2311.2	8.46423e-05
		2312.5	8.3608e-05
		2313.8	8.25657e-05
		2315.1	8.15156e-05
		2316.4	8.04579e-05
		2317.7	7.9393e-05
		2319	7.83209e-05
		2320.3	7.72423e-05
		2321.6	7.61573e-05
		2322.9	7.50666e-05
		2324.2	7.39705e-05
		2325.5	7.28697e-05
		2326.8	7.17647e-05
		2328.1	7.06562e-05
		2329.4	6.95527e-05
		2330.7	6.84404e-05
		2332	6.7327e-05
		2333.3	6.62134e-05
		2334.6	6.51004e-05
		2335.9	6.3989e-05
		2337.2	6.28732e-05
		2338.5	6.17692e-05
		2339.8	6.06699e-05
		2341.1	5.95766e-05
		2342.4	5.84903e-05
		2343.7	5.74125e-05
		2345	5.63443e-05
		2346.3	5.52873e-05
		2347.6	5.42426e-05
		2348.9	5.32118e-05
		2350.2	5.21963e-05
		2351.5	5.11975e-05
		2352.8	5.02171e-05
		2354.1	4.92565e-05
		2355.4	4.83103e-05
		2356.7	4.7395e-05
		2358	4.6504e-05
		2359.3	4.56391e-05
		2360.6	4.48019e-05
		2361.9	4.39938e-05
		2363.2	4.32167e-05
		2364.5	4.24721e-05
		2365.8	4.17615e-05
		2367.1	4.10867e-05
		2368.4	4.0449e-05
		2369.7	3.98502e-05
		2371	3.92917e-05
		2372.3	3.8775e-05
		2373.6	3.83016e-05
		2374.9	3.78728e-05
		2376.2	3.74901e-05
		2377.5	3.71547e-05
		2378.8	3.68679e-05
		2380.1	3.6631e-05
		2381.4	3.6445e-05
		2382.7	3.63111e-05
		2384	3.62302e-05
		2385.3	3.62032e-05
		2386.6	3.62311e-05
		2387.9	3.63145e-05
		2389.2	3.64542e-05
		2390.5	3.66507e-05
		2391.8	3.69045e-05
		2393.1	3.7216e-05
		2394.4	3.75855e-05
		2395.7	3.80131e-05
		2397	3.84989e-05
		2398.3	3.90429e-05
		2399.6	3.9645e-05
		2400.9	4.03048e-05
		2402.2	4.10219e-05
		2403.5	4.1796e-05
		2404.8	4.26263e-05
		2406.1	4.35121e-05
		2407.4	4.44525e-05
		2408.7	4.54466e-05
		2410	4.64933e-05
		2411.3	4.75913e-05
		2412.6	4.87394e-05
		2413.9	4.9936e-05
		2415.2	5.11796e-05
		2416.5	5.24686e-05
		2417.8	5.38011e-05
		2419.1	5.51752e-05
		2420.4	5.6589e-05
		2421.7	5.80403e-05
		2423	5.9527e-05
		2424.3	6.10468e-05
		2425.6	6.25974e-05
		2426.9	6.41762e-05
		2428.2	6.57808e-05
		2429.5	6.74085e-05
		2430.8	6.90568e-05
		2432.1	7.07229e-05
		2433.4	7.23967e-05
		2434.7	7.40909e-05
		2436	7.57943e-05
		2437.3	7.75041e-05
		2438.6	7.92174e-05
		2439.9	8.09313e-05
		2441.2	8.26428e-05
		2442.5	8.4349e-05
		2443.8	8.60469e-05
		2445.1	8.77336e-05
		2446.4	8.94061e-05
		2447.7	9.10616e-05
		2449	9.26971e-05
		2450.3	9.43099e-05
		2451.6	9.5897e-05
		2452.9	9.74558e-05
		2454.2	9.89835e-05
		2455.5	0.000100477
		2456.8	0.000101935
		2458.1	0.000103354
		2459.4	0.000104731
		2460.7	0.000106064
		2462	0.000107352
		2463.3	0.00010859
		2464.6	0.000109779
		2465.9	0.000110915
		2467.2	0.000111996
		2468.5	0.000113021
		2469.8	0.000113988
		2471.1	0.000114895
		2472.4	0.00011574
		2473.7	0.000116523
		2475	0.000117241
		2476.3	0.000117893
		2477.6	0.000118479
		2478.9	0.000118997
		2480.2	0.000119447
		2481.5	0.000119827
		2482.8	0.000120137
		2484.1	0.000120376
		2485.4	0.000120544
		2486.7	0.00012064
		2488	0.000120665
		2489.3	0.000120618
		2490.6	0.000120498
		2491.9	0.000120307
		2493.2	0.000120044
		2494.5	0.00011971
		2495.8	0.000119304
		2497.1	0.000118829
		2498.4	0.000118283
		2499.7	0.000117669
		2501	0.000116987
		2502.3	0.000116238
		2503.6	0.000115422
		2504.9	0.000114542
		2506.2	0.000113599
		2507.5	0.000112593
		2508.8	0.000111526
		2510.1	0.000110401
		2511.4	0.000109218
		2512.7	0.000107979
		2514	0.000106687
		2515.3	0.000105343
		2516.6	0.000103949
		2517.9	0.000102507
		2519.2	0.00010102
		2520.5	9.94891e-05
		2521.8	9.79171e-05
		2523.1	9.63063e-05
		2524.4	9.46517e-05
		2525.7	9.29713e-05
		2527	9.12592e-05
		2528.3	8.9518e-05
		2529.6	8.77502e-05
		2530.9	8.59584e-05
		2532.2	8.41451e-05
		2533.5	8.2313e-05
		2534.8	8.04646e-05
		2536.1	7.86026e-05
		2537.4	7.67294e-05
		2538.7	7.48477e-05
		2540	7.29599e-05
		2541.3	7.10687e-05
		2542.6	6.91765e-05
		2543.9	6.72858e-05
		2545.2	6.53989e-05
		2546.5	6.35182e-05
		2547.8	6.1646e-05
		2549.1	5.97845e-05
		2550.4	5.7936e-05
		2551.7	5.61024e-05
		2553	5.42859e-05
		2554.3	5.24883e-05
		2555.6	5.07115e-05
		2556.9	4.89574e-05
		2558.2	4.72275e-05
		2559.5	4.55235e-05
		2560.8	4.38469e-05
		2562.1	4.21991e-05
		2563.4	4.05813e-05
		2564.7	3.89948e-05
		2566	3.74407e-05
		2567.3	3.592e-05
		2568.6	3.44335e-05
		2569.9	3.29821e-05
		2571.2	3.15665e-05
		2572.5	3.01873e-05
		2573.8	2.8845e-05
		2575.1	2.75399e-05
		2576.4	2.62724e-05
		2577.7	2.50428e-05
		2579	2.3851e-05
		2580.3	2.26973e-05
		2581.6	2.15815e-05
		2582.9	2.05036e-05
		2584.2	1.94633e-05
		2585.5	1.84604e-05
		2586.8	1.74945e-05
		2588.1	1.65652e-05
		2589.4	1.56721e-05
		2590.7	1.48146e-05
		2592	1.39923e-05
		2593.3	1.32043e-05
		2594.6	1.24502e-05
		2595.9	1.17291e-05
		2597.2	1.10404e-05
		2598.5	1.03832e-05
		2599.8	9.75673e-06
		2601.1	9.16021e-06
		2602.4	8.59276e-06
		2603.7	8.05351e-06
		2605	7.54158e-06
		2606.3	7.05608e-06
		2607.6	6.59611e-06
		2608.9	6.16076e-06
		2610.2	5.74915e-06
		2611.5	5.36036e-06
		2612.8	4.9935e-06
		2614.1	4.64768e-06
		2615.4	4.32203e-06
		2616.7	4.01567e-06
		2618	3.72775e-06
		2619.3	3.45743e-06
		2620.6	3.20389e-06
		2621.9	2.96633e-06
		2623.2	2.74396e-06
		2624.5	2.53602e-06
		2625.8	2.34176e-06
		2627.1	2.16047e-06
		2628.4	1.99145e-06
		2629.7	1.83402e-06
		2631	1.68754e-06
		2632.3	1.55138e-06
		2633.6	1.42493e-06
		2634.9	1.30763e-06
		2636.2	1.19891e-06
		2637.5	1.09825e-06
		2638.8	1.00514e-06
		2640.1	9.1911e-07
		2641.4	8.39689e-07
		2642.7	7.66444e-07
		2644	6.98961e-07
		2645.3	6.36849e-07
		2646.6	5.79737e-07
		2647.9	5.20379e-07
		2649.2	4.73075e-07
		2650.5	4.29679e-07
		2651.8	3.89906e-07
		2653.1	3.53492e-07
		2654.4	3.20186e-07
		2655.7	2.89753e-07
		2657	2.61973e-07
		2658.3	2.36641e-07
		2659.6	2.13562e-07
		2660.9	1.92558e-07
		2662.2	1.73461e-07
		2663.5	1.56116e-07
		2664.8	1.40376e-07
		2666.1	1.26108e-07
		2667.4	1.13187e-07
		2668.7	1.01497e-07
		2670	9.09312e-08
		2671.3	8.13908e-08
		2672.6	7.27848e-08
		2673.9	6.50293e-08
		2675.2	5.80472e-08
		2676.5	5.17673e-08
		2677.8	4.61247e-08
		2679.1	4.10595e-08
		2680.4	3.65172e-08
		2681.7	3.24477e-08
		2683	2.88054e-08
		2684.3	2.55486e-08
		2685.6	2.26393e-08
		2686.9	2.0043e-08
		2688.2	1.77282e-08
		2689.5	1.56664e-08
		2690.8	1.38318e-08
		2692.1	1.22008e-08
		2693.4	1.07523e-08
		2694.7	9.46716e-09
		2696	8.32799e-09
		2697.3	0
		2698.6	0
		2699.9	0
		2701.2	0
		2702.5	0
		2703.8	0
		2705.1	0
		2706.4	0
		2707.7	0
		2709	0
		2710.3	0
		2711.6	0
		2712.9	0
		2714.2	0
		2715.5	0
		2716.8	0
		2718.1	0
		2719.4	0
		2720.7	0
		2722	0
		2723.3	0
		2724.6	0
		2725.9	0
		2727.2	0
		2728.5	0
		2729.8	0
		2731.1	0
		2732.4	0
		2733.7	0
		2735	0
		2736.3	0
		2737.6	0
		2738.9	0
		2740.2	0
		2741.5	0
		2742.8	0
		2744.1	0
		2745.4	0
		2746.7	0
		2748	0
		2749.3	0
		2750.6	0
		2751.9	0
		2753.2	0
		2754.5	0
		2755.8	0
		2757.1	0
		2758.4	0
		2759.7	0
		2761	0
		2762.3	0
		2763.6	0
		2764.9	0
		2766.2	0
		2767.5	0
		2768.8	0
		2770.1	0
		2771.4	0
		2772.7	0
		2774	0
		2775.3	0
		2776.6	0
		2777.9	0
		2779.2	0
		2780.5	0
		2781.8	0
		2783.1	0
		2784.4	0
		2785.7	0
		2787	0
		2788.3	0
		2789.6	0
		2790.9	0
		2792.2	0
		2793.5	0
		2794.8	0
		2796.1	0
		2797.4	0
		2798.7	0
[truncated: 1 more rows]

## Sheet: PlotDat5
Source sheet	>420 Ma	350	0	410	0	350	0
Plot name	ProbDens3	350.2	0	420	0	749.8	0
Plot Type	16	350.4	0	420	5
1st free col	9	350.6	0	410	5
Sigma Level	1	350.8	0	410	0
Absolute Errs	TRUE	351	0	ErrBox	ErrBox
Symbol Type	1	351.2	0	420	0
Inverse Plot	FALSE	351.4	0	430	0
Color Plot	TRUE	351.6	0	430	11
3D plot	FALSE	351.8	0	420	11
Linear	FALSE	352	0	420	0
Data Range	P17:Q131	352.2	0	ErrBox	ErrBox
Filled Symbols	FALSE	352.4	0	430	0
ConcAge	FALSE	352.6	0	440	0
ConcSwap	FALSE	352.8	0	440	10
1st Symbol-row	1	353	0	430	10
		353.2	0	430	0
		353.4	0	ErrBox	ErrBox
		353.6	0	440	0
		353.8	0	450	0
		354	0	450	4
		354.2	0	440	4
		354.4	0	440	0
		354.6	0	ErrBox	ErrBox
		354.8	0	450	0
		355	0	460	0
		355.2	0	460	6
		355.4	0	450	6
		355.6	0	450	0
		355.8	0	ErrBox	ErrBox
		356	0	460	0
		356.2	0	470	0
		356.4	0	470	2
		356.6	0	460	2
		356.8	0	460	0
		357	0	ErrBox	ErrBox
		357.2	0	470	0
		357.4	0	480	0
		357.6	0	480	5
		357.8	0	470	5
		358	0	470	0
		358.2	0	ErrBox	ErrBox
		358.4	0	480	0
		358.6	0	490	0
		358.8	0	490	6
		359	0	480	6
		359.2	0	480	0
		359.4	0	ErrBox	ErrBox
		359.6	0	490	0
		359.8	0	500	0
		360	0	500	5
		360.2	0	490	5
		360.4	0	490	0
		360.6	0	ErrBox	ErrBox
		360.8	0	500	0
		361	0	510	0
		361.2	0	510	5
		361.4	0	500	5
		361.6	0	500	0
		361.8	0	ErrBox	ErrBox
		362	0	510	0
		362.2	0	520	0
		362.4	0	520	6
		362.6	0	510	6
		362.8	0	510	0
		363	0	ErrBox	ErrBox
		363.2	0	520	0
		363.4	0	530	0
		363.6	0	530	3
		363.8	0	520	3
		364	0	520	0
		364.2	0	ErrBox	ErrBox
		364.4	0	530	0
		364.6	0	540	0
		364.8	0	540	5
		365	0	530	5
		365.2	0	530	0
		365.4	0	ErrBox	ErrBox
		365.6	0	540	0
		365.8	0	550	0
		366	0	550	8
		366.2	0	540	8
		366.4	0	540	0
		366.6	0	ErrBox	ErrBox
		366.8	0	550	0
		367	0	560	0
		367.2	0	560	1
		367.4	0	550	1
		367.6	0	550	0
		367.8	0	ErrBox	ErrBox
		368	0	560	0
		368.2	0	570	0
		368.4	0	570	2
		368.6	0	560	2
		368.8	0	560	0
		369	0	ErrBox	ErrBox
		369.2	0	570	0
		369.4	0	580	0
		369.6	0	580	2
		369.8	0	570	2
		370	0	570	0
		370.2	0	ErrBox	ErrBox
		370.4	0	580	0
		370.6	0	590	0
		370.8	0	590	4
		371	0	580	4
		371.2	0	580	0
		371.4	0	ErrBox	ErrBox
		371.6	0	590	0
		371.8	0	600	0
		372	0	600	3
		372.2	0	590	3
		372.4	0	590	0
		372.6	0	ErrBox	ErrBox
		372.8	0	600	0
		373	0	610	0
		373.2	0	610	4
		373.4	8.8437e-09	600	4
		373.6	9.79797e-09	600	0
		373.8	1.08498e-08	ErrBox	ErrBox
		374	1.20087e-08	610	0
		374.2	1.32848e-08	620	0
		374.4	1.46892e-08	620	3
		374.6	1.62341e-08	610	3
		374.8	1.79326e-08	610	0
		375	1.9799e-08	ErrBox	ErrBox
		375.2	2.18489e-08	620	0
		375.4	4.17865e-08	630	0
		375.6	4.61639e-08	630	7
		375.8	5.09749e-08	620	7
		376	5.62599e-08	620	0
		376.2	6.20626e-08	ErrBox	ErrBox
		376.4	6.84303e-08	630	0
		376.6	7.54146e-08	640	0
		376.8	8.30712e-08	640	3
		377	1.00279e-07	630	3
		377.2	1.10314e-07	630	0
		377.4	1.21295e-07	ErrBox	ErrBox
		377.6	1.33306e-07	640	0
		377.8	1.55183e-07	650	0
		378	1.70604e-07	650	1
		378.2	1.87471e-07	640	1
		378.4	2.14755e-07	640	0
		378.6	2.35859e-07	ErrBox	ErrBox
		378.8	2.58918e-07	660	0
		379	2.84102e-07	670	0
		379.2	3.11591e-07	670	2
		379.4	3.41584e-07	660	2
		379.6	3.74292e-07	660	0
		379.8	4.09943e-07	ErrBox	ErrBox
		380	4.48784e-07	670	0
		380.2	4.9108e-07	680	0
		380.4	5.45958e-07	680	1
		380.6	5.96992e-07	670	1
		380.8	6.52499e-07	670	0
		381	7.12839e-07	ErrBox	ErrBox
		381.2	7.78403e-07	680	0
		381.4	8.49608e-07	690	0
		381.6	9.26902e-07	690	1
		381.8	1.01951e-06	680	1
		382	1.11153e-06	680	0
		382.2	1.21131e-06	ErrBox	ErrBox
		382.4	1.32829e-06
		382.6	1.44638e-06
		382.8	1.57427e-06
		383	1.71268e-06
		383.2	1.86243e-06
		383.4	2.0332e-06
		383.6	2.20916e-06
		383.8	2.39928e-06
		384	2.60458e-06
		384.2	2.82618e-06
		384.4	3.07409e-06
		384.6	3.33283e-06
		384.8	3.61174e-06
		385	3.91222e-06
		385.2	4.23579e-06
		385.4	4.60175e-06
		385.6	4.97834e-06
		385.8	5.39208e-06
		386	5.82848e-06
		386.2	6.29739e-06
		386.4	6.80099e-06
		386.6	7.34158e-06
		386.8	7.93035e-06
		387	8.55345e-06
		387.2	9.22141e-06
		387.4	9.94595e-06
		387.6	1.07134e-05
		387.8	1.15349e-05
		388	1.24139e-05
		388.2	1.33539e-05
		388.4	1.43587e-05
		388.6	1.54323e-05
		388.8	1.65788e-05
		389	1.78113e-05
		389.2	1.91177e-05
		389.4	2.05196e-05
		389.6	2.20053e-05
		389.8	2.35882e-05
		390	2.52736e-05
		390.2	2.70675e-05
		390.4	2.89846e-05
		390.6	3.10146e-05
		390.8	3.3172e-05
		391	3.54638e-05
		391.2	3.7897e-05
		391.4	4.04969e-05
		391.6	4.32378e-05
		391.8	4.61437e-05
		392	4.9223e-05
		392.2	5.24846e-05
		392.4	5.59462e-05
		392.6	5.96008e-05
		392.8	6.34659e-05
		393	6.75517e-05
		393.2	7.18687e-05
		393.4	7.64277e-05
		393.6	8.124e-05
		393.8	8.6317e-05
		394	9.16707e-05
		394.2	9.73133e-05
		394.4	0.000103266
		394.6	0.000109526
		394.8	0.000116123
		395	0.000123054
		395.2	0.000130341
		395.4	0.000137999
		395.6	0.000146042
		395.8	0.000154486
		396	0.000163346
		396.2	0.000172638
		396.4	0.000182387
		396.6	0.000192593
		396.8	0.000203281
		397	0.000214467
		397.2	0.00022617
		397.4	0.000238407
		397.6	0.000251196
		397.8	0.000264555
		398	0.000278502
		398.2	0.000293057
		398.4	0.000308237
		398.6	0.000324062
		398.8	0.000340552
		399	0.000357724
		399.2	0.000375599
		399.4	0.000394195
		399.6	0.000413533
		399.8	0.00043364
		400	0.000454527
		400.2	0.000476206
		400.4	0.000498704
		400.6	0.000522039
		400.8	0.000546231
		401	0.000571297
		401.2	0.000597258
		401.4	0.00062413
		401.6	0.000651933
		401.8	0.000680682
		402	0.000710396
		402.2	0.000741092
		402.4	0.000772784
		402.6	0.000805491
		402.8	0.000839225
		403	0.000874003
		403.2	0.000909837
		403.4	0.000946742
		403.6	0.00098473
		403.8	0.00102381
		404	0.001064
		404.2	0.0011053
		404.4	0.00114773
		404.6	0.00119129
		404.8	0.001236
		405	0.00128184
		405.2	0.00132885
		405.4	0.001377
		405.6	0.00142632
		405.8	0.0014768
		406	0.00152844
		406.2	0.00158124
		406.4	0.00163521
		406.6	0.00169033
		406.8	0.00174661
		407	0.00180403
		407.2	0.00186259
		407.4	0.00192228
		407.6	0.00198309
		407.8	0.00204501
		408	0.00210803
		408.2	0.00217214
		408.4	0.00223732
		408.6	0.00230354
		408.8	0.0023708
		409	0.00243909
		409.2	0.00250835
		409.4	0.00257859
		409.6	0.00264978
		409.8	0.00272188
		410	0.00279489
		410.2	0.00286875
		410.4	0.00294345
		410.6	0.00301896
		410.8	0.00309525
		411	0.00317228
		411.2	0.00325001
		411.4	0.0033284
		411.6	0.00340743
		411.8	0.00348706
		412	0.00356723
		412.2	0.00364793
		412.4	0.00372909
		412.6	0.00381069
		412.8	0.00389267
		413	0.00397499
		413.2	0.00405761
		413.4	0.00414049
		413.6	0.00422356
		413.8	0.0043068
		414	0.00439015
		414.2	0.00447355
		414.4	0.00455699
		414.6	0.00464038
		414.8	0.00472368
		415	0.00480684
		415.2	0.00488982
		415.4	0.00497256
		415.6	0.00505502
		415.8	0.00513715
		416	0.00521888
		416.2	0.00530018
		416.4	0.00538099
		416.6	0.00546126
		416.8	0.00554095
		417	0.00562
		417.2	0.00569837
		417.4	0.00577603
		417.6	0.00585289
		417.8	0.00592892
		418	0.00600408
		418.2	0.00607831
		418.4	0.00615159
		418.6	0.00622386
		418.8	0.00629507
		419	0.00636519
		419.2	0.00643418
		419.4	0.00650199
		419.6	0.00656859
		419.8	0.00663394
		420	0.00669799
		420.2	0.00676071
		420.4	0.00682208
		420.6	0.00688204
		420.8	0.00694058
		421	0.00699766
		421.2	0.00705325
		421.4	0.00710733
		421.6	0.00715986
		421.8	0.00721082
		422	0.00726019
		422.2	0.00730793
		422.4	0.00735404
		422.6	0.00739848
		422.8	0.00744124
		423	0.00748232
		423.2	0.00752168
		423.4	0.0075593
		423.6	0.00759519
		423.8	0.00762933
		424	0.00766171
		424.2	0.00769231
		424.4	0.00772114
		424.6	0.00774817
		424.8	0.00777342
		425	0.00779687
		425.2	0.00781853
		425.4	0.00783839
		425.6	0.00785646
		425.8	0.00787274
		426	0.00788722
		426.2	0.00789992
		426.4	0.00791085
		426.6	0.00792
		426.8	0.00792739
		427	0.00793303
		427.2	0.00793693
		427.4	0.0079391
		427.6	0.00793956
		427.8	0.00793832
		428	0.00793539
		428.2	0.0079308
		428.4	0.00792457
		428.6	0.00791671
		428.8	0.00790724
		429	0.00789619
		429.2	0.00788358
		429.4	0.00786944
		429.6	0.00785378
		429.8	0.00783664
		430	0.00781804
		430.2	0.00779801
		430.4	0.00777658
		430.6	0.00775378
		430.8	0.00772965
		431	0.0077042
		431.2	0.00767749
		431.4	0.00764953
		431.6	0.00762037
		431.8	0.00759003
		432	0.00755857
		432.2	0.007526
		432.4	0.00749238
		432.6	0.00745774
		432.8	0.00742212
		433	0.00738554
		433.2	0.00734807
		433.4	0.00730974
		433.6	0.00727058
		433.8	0.00723064
		434	0.00718996
		434.2	0.00714858
		434.4	0.00710655
		434.6	0.00706391
		434.8	0.0070207
		435	0.00697696
		435.2	0.00693273
		435.4	0.00688807
		435.6	0.006843
		435.8	0.00679759
		436	0.00675186
		436.2	0.00670586
		436.4	0.00665964
		436.6	0.00661323
		436.8	0.00656668
		437	0.00652003
		437.2	0.00647332
		437.4	0.0064266
		437.6	0.00637989
		437.8	0.00633325
		438	0.00628672
		438.2	0.00624031
		438.4	0.00619409
		438.6	0.00614807
		438.8	0.00610231
		439	0.00605683
		439.2	0.00601167
		439.4	0.00596685
		439.6	0.00592242
		439.8	0.00587841
		440	0.00583484
		440.2	0.00579174
		440.4	0.00574914
		440.6	0.00570706
		440.8	0.00566554
		441	0.00562458
		441.2	0.00558423
		441.4	0.0055445
		441.6	0.0055054
		441.8	0.00546696
		442	0.00542918
		442.2	0.00539209
		442.4	0.0053557
		442.6	0.00532003
		442.8	0.00528508
		443	0.00525086
		443.2	0.00521739
		443.4	0.00518468
		443.6	0.00515271
		443.8	0.0051215
		444	0.00509106
		444.2	0.00506138
		444.4	0.00503246
		444.6	0.0050043
		444.8	0.0049769
		445	0.00495026
		445.2	0.00492437
		445.4	0.00489922
		445.6	0.00487482
		445.8	0.00485115
		446	0.00482819
		446.2	0.00480594
		446.4	0.00478439
		446.6	0.00476352
		446.8	0.00474333
		447	0.0047238
		447.2	0.00470491
		447.4	0.00468665
		447.6	0.00466902
		447.8	0.00465197
		448	0.0046355
		448.2	0.00461959
		448.4	0.00460422
		448.6	0.00458938
		448.8	0.00457505
		449	0.0045612
		449.2	0.00454782
		449.4	0.00453489
		449.6	0.00452239
		449.8	0.0045103
		450	0.00449859
		450.2	0.00448726
		450.4	0.00447628
		450.6	0.00446563
		450.8	0.00445529
		451	0.00444524
		451.2	0.00443547
		451.4	0.00442596
		451.6	0.00441668
		451.8	0.00440763
		452	0.00439878
		452.2	0.00439012
		452.4	0.00438163
		452.6	0.00437332
		452.8	0.00436513
		453	0.00435707
		453.2	0.00434912
		453.4	0.00434127
		453.6	0.00433351
		453.8	0.00432583
		454	0.00431821
		454.2	0.00431065
		454.4	0.00430314
		454.6	0.00429566
		454.8	0.00428821
		455	0.00428078
		455.2	0.00427337
		455.4	0.00426596
		455.6	0.00425855
		455.8	0.00425115
		456	0.00424374
		456.2	0.00423633
		456.4	0.00422889
		456.6	0.00422145
		456.8	0.00421398
		457	0.00420651
		457.2	0.00419903
		457.4	0.00419154
		457.6	0.00418403
		457.8	0.00417652
		458	0.004169
		458.2	0.00416147
		458.4	0.00415395
		458.6	0.00414643
		458.8	0.0041389
		459	0.00413142
		459.2	0.00412395
		459.4	0.0041165
		459.6	0.00410909
		459.8	0.00410172
		460	0.00409439
		460.2	0.00408712
		460.4	0.0040799
		460.6	0.00407276
		460.8	0.0040657
		461	0.00405873
		461.2	0.00405184
		461.4	0.00404506
		461.6	0.00403839
		461.8	0.00403183
		462	0.00402542
		462.2	0.00401914
		462.4	0.00401301
		462.6	0.00400704
		462.8	0.00400123
		463	0.00399559
		463.2	0.00399013
		463.4	0.00398486
		463.6	0.00397979
		463.8	0.00397492
		464	0.00397027
		464.2	0.00396585
		464.4	0.00396165
		464.6	0.00395769
		464.8	0.00395398
		465	0.00395052
		465.2	0.00394731
		465.4	0.00394437
		465.6	0.00394172
		465.8	0.00393932
		466	0.00393722
		466.2	0.0039354
		466.4	0.00393386
		466.6	0.00393263
		466.8	0.00393168
		467	0.00393105
		467.2	0.00393072
		467.4	0.00393071
		467.6	0.003931
		467.8	0.0039316
		468	0.00393252
		468.2	0.00393376
		468.4	0.00393533
		468.6	0.00393721
		468.8	0.00393939
		469	0.0039419
		469.2	0.00394473
		469.4	0.00394787
		469.6	0.00395133
		469.8	0.00395511
		470	0.00395919
		470.2	0.00396358
		470.4	0.00396829
		470.6	0.0039733
		470.8	0.00397858
		471	0.00398417
		471.2	0.00399005
		471.4	0.00399621
		471.6	0.00400265
		471.8	0.00400935
		472	0.00401633
		472.2	0.00402356
		472.4	0.00403105
		472.6	0.00403878
		472.8	0.00404674
		473	0.00405494
		473.2	0.00406336
		473.4	0.004072
		473.6	0.00408084
		473.8	0.00408986
		474	0.00409909
		474.2	0.00410849
		474.4	0.00411805
		474.6	0.00412778
		474.8	0.00413763
		475	0.00414765
		475.2	0.00415779
		475.4	0.00416805
		475.6	0.00417841
		475.8	0.00418886
		476	0.0041994
		476.2	0.00421002
		476.4	0.0042207
		476.6	0.00423143
		476.8	0.0042422
		477	0.00425299
		477.2	0.0042638
		477.4	0.00427462
		477.6	0.00428543
		477.8	0.00429621
		478	0.00430697
		478.2	0.00431769
		478.4	0.00432835
		478.6	0.00433895
		478.8	0.00434948
		479	0.00435992
		479.2	0.00437026
		479.4	0.0043805
		479.6	0.00439062
		479.8	0.0044006
		480	0.00441045
		480.2	0.00442015
		480.4	0.00442969
		480.6	0.00443906
		480.8	0.00444826
		481	0.00445727
		481.2	0.00446607
		481.4	0.00447467
		481.6	0.00448307
		481.8	0.00449125
		482	0.00449921
		482.2	0.00450693
		482.4	0.0045144
		482.6	0.00452164
		482.8	0.00452862
		483	0.00453534
		483.2	0.0045418
		483.4	0.00454799
		483.6	0.0045539
		483.8	0.00455955
		484	0.00456491
		484.2	0.00456999
		484.4	0.00457479
		484.6	0.0045793
		484.8	0.00458353
		485	0.00458746
		485.2	0.00459111
		485.4	0.00459446
		485.6	0.00459753
		485.8	0.00460031
		486	0.0046028
		486.2	0.00460501
		486.4	0.00460693
		486.6	0.00460857
		486.8	0.00460993
		487	0.00461102
		487.2	0.00461184
		487.4	0.00461239
		487.6	0.00461269
		487.8	0.00461272
		488	0.0046125
		488.2	0.00461203
		488.4	0.00461131
		488.6	0.00461037
		488.8	0.0046092
		489	0.0046078
		489.2	0.0046062
		489.4	0.00460438
		489.6	0.00460237
		489.8	0.00460016
		490	0.00459778
		490.2	0.00459522
		490.4	0.0045925
		490.6	0.00458962
		490.8	0.00458659
		491	0.00458343
		491.2	0.00458013
		491.4	0.00457672
		491.6	0.00457319
		491.8	0.00456956
		492	0.00456584
		492.2	0.00456203
		492.4	0.00455816
		492.6	0.00455421
		492.8	0.00455022
		493	0.00454617
		493.2	0.00454209
		493.4	0.00453799
		493.6	0.00453387
		493.8	0.00452973
		494	0.00452559
		494.2	0.00452146
		494.4	0.00451735
		494.6	0.00451325
		494.8	0.00450918
		495	0.00450515
		495.2	0.00450117
		495.4	0.00449724
		495.6	0.00449337
		495.8	0.00448956
		496	0.00448583
		496.2	0.00448217
		496.4	0.00447859
		496.6	0.00447509
		496.8	0.00447169
		497	0.00446839
		497.2	0.00446518
		497.4	0.00446208
		497.6	0.00445909
		497.8	0.00445619
		498	0.00445342
		498.2	0.00445076
		498.4	0.00444822
		498.6	0.00444579
		498.8	0.00444348
		499	0.00444129
		499.2	0.00443922
		499.4	0.00443726
		499.6	0.00443542
		499.8	0.0044337
		500	0.00443209
		500.2	0.0044306
		500.4	0.00442921
		500.6	0.00442793
		500.8	0.00442674
		501	0.00442568
		501.2	0.0044247
		501.4	0.00442382
		501.6	0.00442303
		501.8	0.00442233
		502	0.00442171
		502.2	0.00442116
		502.4	0.00442068
		502.6	0.00442027
		502.8	0.00441991
		503	0.0044196
		503.2	0.00441934
		503.4	0.00441911
		503.6	0.00441892
		503.8	0.00441875
		504	0.0044186
		504.2	0.00441845
		504.4	0.00441832
		504.6	0.00441818
		504.8	0.00441802
		505	0.00441785
		505.2	0.00441765
		505.4	0.00441741
		505.6	0.00441713
		505.8	0.00441679
		506	0.0044164
		506.2	0.00441595
		506.4	0.00441542
		506.6	0.00441481
		506.8	0.00441411
		507	0.00441331
		507.2	0.00441242
		507.4	0.00441141
		507.6	0.00441029
		507.8	0.00440904
		508	0.00440766
		508.2	0.00440615
		508.4	0.0044045
		508.6	0.00440271
		508.8	0.00440076
		509	0.00439865
		509.2	0.00439638
		509.4	0.00439394
		509.6	0.00439132
		509.8	0.00438854
		510	0.00438557
		510.2	0.00438242
		510.4	0.00437908
		510.6	0.00437555
		510.8	0.00437184
		511	0.00436793
		511.2	0.00436382
		511.4	0.00435952
		511.6	0.00435503
		511.8	0.00435033
		512	0.00434545
		512.2	0.00434036
		512.4	0.00433508
		512.6	0.0043296
		512.8	0.00432393
		513	0.00431807
		513.2	0.00431202
		513.4	0.00430578
		513.6	0.00429936
		513.8	0.00429276
		514	0.004286
		514.2	0.00427905
		514.4	0.00427194
		514.6	0.00426466
		514.8	0.00425723
		515	0.00424965
		515.2	0.00424191
		515.4	0.00423405
		515.6	0.00422605
		515.8	0.00421793
		516	0.00420969
		516.2	0.00420134
		516.4	0.00419289
		516.6	0.00418434
		516.8	0.0041757
		517	0.004167
		517.2	0.00415822
		517.4	0.00414939
		517.6	0.0041405
		517.8	0.00413158
		518	0.00412262
		518.2	0.00411364
		518.4	0.00410465
		518.6	0.00409565
		518.8	0.00408667
		519	0.0040777
		519.2	0.00406876
		519.4	0.00405986
		519.6	0.00405101
		519.8	0.00404221
		520	0.00403349
		520.2	0.00402484
		520.4	0.00401628
		520.6	0.00400781
		520.8	0.00399947
		521	0.00399124
		521.2	0.00398314
		521.4	0.00397517
		521.6	0.00396736
		521.8	0.0039597
		522	0.00395221
		522.2	0.00394489
		522.4	0.00393776
		522.6	0.00393082
		522.8	0.00392408
		523	0.00391755
		523.2	0.00391124
		523.4	0.00390516
		523.6	0.0038993
		523.8	0.00389368
		524	0.0038883
		524.2	0.00388318
		524.4	0.00387831
		524.6	0.00387371
		524.8	0.00386936
		525	0.00386529
		525.2	0.0038615
		525.4	0.00385799
		525.6	0.00385476
		525.8	0.00385182
		526	0.00384919
		526.2	0.00384683
		526.4	0.00384476
		526.6	0.00384298
		526.8	0.0038415
		527	0.00384033
		527.2	0.00383945
		527.4	0.00383886
		527.6	0.00383857
		527.8	0.00383857
		528	0.00383887
		528.2	0.00383945
		528.4	0.00384032
		528.6	0.00384148
		528.8	0.00384291
		529	0.00384462
		529.2	0.00384661
		529.4	0.00384886
		529.6	0.00385138
		529.8	0.00385415
		530	0.00385717
		530.2	0.00386043
		530.4	0.00386394
		530.6	0.00386767
		530.8	0.00387163
		531	0.0038758
		531.2	0.00388018
		531.4	0.00388475
		531.6	0.00388952
		531.8	0.00389446
		532	0.00389957
		532.2	0.00390483
		532.4	0.00391025
		532.6	0.00391581
		532.8	0.0039215
		533	0.0039273
		533.2	0.00393321
		533.4	0.00393921
		533.6	0.00394528
		533.8	0.00395144
		534	0.00395765
		534.2	0.00396391
		534.4	0.0039702
		534.6	0.00397652
		534.8	0.00398284
		535	0.00398915
		535.2	0.00399545
		535.4	0.00400172
		535.6	0.00400794
		535.8	0.0040141
		536	0.0040202
		536.2	0.0040262
		536.4	0.00403212
		536.6	0.00403793
		536.8	0.00404362
		537	0.00404917
		537.2	0.00405457
		537.4	0.00405981
		537.6	0.00406488
		537.8	0.00406976
		538	0.00407445
		538.2	0.00407892
		538.4	0.00408317
		538.6	0.00408719
		538.8	0.00409095
		539	0.00409446
		539.2	0.0040977
		539.4	0.00410065
		539.6	0.00410332
		539.8	0.00410568
		540	0.00410772
		540.2	0.00410945
		540.4	0.00411084
		540.6	0.00411188
		540.8	0.00411258
		541	0.00411292
		541.2	0.00411288
		541.4	0.00411247
		541.6	0.00411167
		541.8	0.00411048
		542	0.0041089
		542.2	0.0041069
		542.4	0.00410449
		542.6	0.00410166
		542.8	0.00409841
		543	0.00409474
		543.2	0.00409063
		543.4	0.00408608
		543.6	0.00408109
		543.8	0.00407566
		544	0.00406978
		544.2	0.00406346
		544.4	0.00405668
		544.6	0.00404945
		544.8	0.00404177
		545	0.00403363
		545.2	0.00402504
		545.4	0.00401599
		545.6	0.0040065
		545.8	0.00399655
		546	0.00398616
		546.2	0.00397531
		546.4	0.00396403
		546.6	0.0039523
		546.8	0.00394013
		547	0.00392754
		547.2	0.00391451
		547.4	0.00390106
		547.6	0.0038872
		547.8	0.00387292
		548	0.00385823
		548.2	0.00384314
		548.4	0.00382766
		548.6	0.00381179
		548.8	0.00379555
		549	0.00377895
		549.2	0.00376198
		549.4	0.00374466
		549.6	0.00372699
		549.8	0.00370899
		550	0.00369068
		550.2	0.00367204
		550.4	0.00365311
		550.6	0.00363387
		550.8	0.00361436
		551	0.00359458
		551.2	0.00357452
		551.4	0.00355423
		551.6	0.00353371
		551.8	0.00351295
		552	0.00349198
		552.2	0.00347082
		552.4	0.00344948
		552.6	0.00342795
		552.8	0.00340627
		553	0.00338443
		553.2	0.00336246
		553.4	0.00334037
		553.6	0.00331815
		553.8	0.00329585
		554	0.00327346
		554.2	0.003251
		554.4	0.00322848
		554.6	0.00320592
		554.8	0.00318332
		555	0.00316071
		555.2	0.00313809
		555.4	0.00311548
		555.6	0.00309289
		555.8	0.00307033
		556	0.00304781
		556.2	0.00302535
		556.4	0.00300297
		556.6	0.00298067
		556.8	0.00295846
		557	0.00293635
		557.2	0.00291437
		557.4	0.00289251
		557.6	0.0028708
		557.8	0.00284924
		558	0.00282784
		558.2	0.00280661
		558.4	0.00278558
		558.6	0.00276474
		558.8	0.00274411
		559	0.00272369
		559.2	0.0027035
		559.4	0.00268355
		559.6	0.00266385
		559.8	0.0026444
		560	0.00262521
		560.2	0.0026063
		560.4	0.00258767
		560.6	0.00256932
		560.8	0.00255127
		561	0.00253353
		561.2	0.0025161
		561.4	0.00249899
		561.6	0.00248221
		561.8	0.00246576
		562	0.00244964
		562.2	0.00243387
		562.4	0.00241846
		562.6	0.00240339
		562.8	0.00238869
		563	0.00237435
		563.2	0.00236039
		563.4	0.00234679
		563.6	0.00233359
		563.8	0.00232075
		564	0.0023083
		564.2	0.00229624
		564.4	0.00228458
		564.6	0.00227331
		564.8	0.00226244
		565	0.00225196
		565.2	0.00224188
		565.4	0.0022322
		565.6	0.00222294
		565.8	0.00221407
		566	0.0022056
		566.2	0.00219753
		566.4	0.00218987
		566.6	0.0021826
		566.8	0.00217575
		567	0.0021693
		567.2	0.00216326
		567.4	0.00215762
		567.6	0.00215237
		567.8	0.00214752
		568	0.00214307
		568.2	0.002139
		568.4	0.00213533
		568.6	0.00213205
		568.8	0.00212915
		569	0.00212663
		569.2	0.00212449
		569.4	0.00212273
		569.6	0.00212133
		569.8	0.0021203
		570	0.00211964
		570.2	0.00211933
		570.4	0.00211937
		570.6	0.00211977
		570.8	0.0021205
		571	0.00212157
		571.2	0.00212298
		571.4	0.00212471
		571.6	0.00212676
		571.8	0.00212912
		572	0.0021318
		572.2	0.00213478
		572.4	0.00213805
		572.6	0.00214162
		572.8	0.00214547
		573	0.00214959
		573.2	0.00215398
		573.4	0.00215864
		573.6	0.00216355
		573.8	0.00216871
		574	0.00217411
		574.2	0.00217974
		574.4	0.0021856
		574.6	0.00219167
		574.8	0.00219796
		575	0.00220445
		575.2	0.00221113
		575.4	0.00221801
		575.6	0.00222505
		575.8	0.00223228
		576	0.00223966
		576.2	0.0022472
		576.4	0.00225489
		576.6	0.00226272
		576.8	0.00227068
		577	0.00227877
		577.2	0.00228698
		577.4	0.0022953
		577.6	0.00230372
		577.8	0.00231223
		578	0.00232083
		578.2	0.00232951
		578.4	0.00233828
		578.6	0.0023471
		578.8	0.00235598
		579	0.00236491
		579.2	0.00237388
		579.4	0.0023829
		579.6	0.00239194
		579.8	0.00240101
		580	0.00241011
		580.2	0.00241922
		580.4	0.00242833
		580.6	0.00243745
		580.8	0.00244655
		581	0.00245565
		581.2	0.00246474
		581.4	0.0024738
		581.6	0.00248284
		581.8	0.00249184
		582	0.00250081
		582.2	0.00250975
		582.4	0.00251864
		582.6	0.00252748
		582.8	0.00253627
		583	0.00254501
		583.2	0.00255369
		583.4	0.00256231
		583.6	0.00257087
		583.8	0.00257936
		584	0.00258777
		584.2	0.00259612
		584.4	0.00260439
		584.6	0.00261258
		584.8	0.0026207
		585	0.00262873
		585.2	0.00263669
		585.4	0.00264456
		585.6	0.00265236
		585.8	0.00266006
		586	0.00266768
		586.2	0.00267522
		586.4	0.00268268
		586.6	0.00269004
		586.8	0.00269733
		587	0.00270453
		587.2	0.00271166
		587.4	0.00271869
		587.6	0.00272565
		587.8	0.00273253
		588	0.00273933
		588.2	0.00274605
		588.4	0.00275269
		588.6	0.00275925
		588.8	0.00276574
		589	0.00277216
		589.2	0.00277852
		589.4	0.00278481
		589.6	0.00279103
		589.8	0.0027972
		590	0.0028033
		590.2	0.00280934
		590.4	0.00281533
		590.6	0.00282127
		590.8	0.00282715
		591	0.00283299
		591.2	0.00283879
		591.4	0.00284454
		591.6	0.00285026
		591.8	0.00285593
		592	0.00286158
		592.2	0.00286719
		592.4	0.00287278
		592.6	0.00287834
		592.8	0.00288388
		593	0.00288941
		593.2	0.0028949
		593.4	0.0029004
		593.6	0.00290588
		593.8	0.00291135
		594	0.00291682
		594.2	0.00292228
		594.4	0.00292775
		594.6	0.00293321
		594.8	0.00293868
		595	0.00294416
		595.2	0.00294965
		595.4	0.00295515
		595.6	0.00296066
		595.8	0.00296619
		596	0.00297173
		596.2	0.00297729
		596.4	0.00298287
		596.6	0.00298847
		596.8	0.00299408
		597	0.00299973
		597.2	0.00300541
		597.4	0.00301111
		597.6	0.00301684
		597.8	0.00302259
		598	0.00302837
		598.2	0.00303419
		598.4	0.00304003
		598.6	0.00304589
		598.8	0.0030518
		599	0.00305773
		599.2	0.00306369
		599.4	0.00306968
		599.6	0.0030757
		599.8	0.00308174
		600	0.00308782
		600.2	0.00309393
		600.4	0.00310006
		600.6	0.00310622
		600.8	0.00311241
		601	0.00311862
		601.2	0.00312485
		601.4	0.0031311
		601.6	0.00313738
		601.8	0.00314367
		602	0.00314998
		602.2	0.00315631
		602.4	0.00316265
		602.6	0.003169
		602.8	0.00317537
		603	0.00318174
		603.2	0.00318812
		603.4	0.00319451
		603.6	0.0032009
		603.8	0.00320728
		604	0.00321368
		604.2	0.00322006
		604.4	0.00322645
		604.6	0.00323282
		604.8	0.00323918
		605	0.00324553
		605.2	0.00325187
		605.4	0.00325819
		605.6	0.00326449
		605.8	0.00327077
		606	0.00327702
		606.2	0.00328324
		606.4	0.00328945
		606.6	0.00329562
		606.8	0.00330175
		607	0.00330786
		607.2	0.00331392
		607.4	0.00331995
		607.6	0.00332593
		607.8	0.00333187
		608	0.00333776
		608.2	0.0033436
		608.4	0.00334939
		608.6	0.00335514
		608.8	0.00336083
		609	0.00336645
		609.2	0.00337202
		609.4	0.00337753
		609.6	0.00338297
		609.8	0.00338835
		610	0.00339366
		610.2	0.0033989
		610.4	0.00340408
		610.6	0.00340917
		610.8	0.0034142
		611	0.00341915
		611.2	0.00342402
		611.4	0.00342881
		611.6	0.00343352
		611.8	0.00343814
		612	0.00344268
		612.2	0.00344713
		612.4	0.0034515
		612.6	0.00345577
		612.8	0.00345995
		613	0.00346404
		613.2	0.00346803
		613.4	0.00347192
		613.6	0.00347572
		613.8	0.00347941
		614	0.003483
		614.2	0.00348649
		614.4	0.00348987
		614.6	0.00349314
		614.8	0.0034963
		615	0.00349935
		615.2	0.00350229
		615.4	0.00350511
		615.6	0.00350781
		615.8	0.00351039
		616	0.00351286
		616.2	0.00351519
		616.4	0.0035174
		616.6	0.00351948
		616.8	0.00352144
		617	0.00352326
		617.2	0.00352494
		617.4	0.00352649
		617.6	0.0035279
		617.8	0.00352916
		618	0.00353028
		618.2	0.00353125
		618.4	0.00353207
		618.6	0.00353274
		618.8	0.00353325
		619	0.0035336
		619.2	0.00353379
		619.4	0.00353382
		619.6	0.00353368
		619.8	0.00353336
		620	0.00353288
		620.2	0.00353222
		620.4	0.00353137
		620.6	0.00353035
		620.8	0.00352914
		621	0.00352774
		621.2	0.00352614
		621.4	0.00352436
		621.6	0.00352237
		621.8	0.00352018
		622	0.00351778
		622.2	0.00351518
		622.4	0.00351236
		622.6	0.00350932
		622.8	0.00350607
		623	0.0035026
		623.2	0.0034989
		623.4	0.00349497
		623.6	0.00349081
		623.8	0.00348642
		624	0.00348179
		624.2	0.00347691
		624.4	0.0034718
		624.6	0.00346644
		624.8	0.00346082
		625	0.00345496
		625.2	0.00344884
		625.4	0.00344247
		625.6	0.00343583
		625.8	0.00342893
		626	0.00342177
		626.2	0.00341434
		626.4	0.00340665
		626.6	0.00339868
		626.8	0.00339044
		627	0.00338193
		627.2	0.00337315
		627.4	0.00336409
		627.6	0.00335475
		627.8	0.00334513
		628	0.00333524
		628.2	0.00332507
		628.4	0.00331462
		628.6	0.00330388
		628.8	0.00329287
		629	0.00328158
		629.2	0.00327001
		629.4	0.00325817
		629.6	0.00324604
		629.8	0.00323364
		630	0.00322096
		630.2	0.00320801
		630.4	0.00319478
		630.6	0.00318129
		630.8	0.00316753
		631	0.00315351
		631.2	0.00313922
		631.4	0.00312467
		631.6	0.00310985
		631.8	0.00309479
		632	0.00307948
		632.2	0.00306392
		632.4	0.00304811
		632.6	0.00303207
		632.8	0.00301578
		633	0.00299927
		633.2	0.00298253
		633.4	0.00296558
		633.6	0.0029484
		633.8	0.00293102
		634	0.00291342
		634.2	0.00289563
		634.4	0.00287764
		634.6	0.00285947
		634.8	0.00284111
		635	0.00282257
		635.2	0.00280387
		635.4	0.002785
		635.6	0.00276597
		635.8	0.0027468
		636	0.00272748
		636.2	0.00270802
		636.4	0.00268844
		636.6	0.00266874
		636.8	0.00264892
		637	0.00262899
		637.2	0.00260897
		637.4	0.00258885
		637.6	0.00256866
		637.8	0.00254838
		638	0.00252804
		638.2	0.00250764
		638.4	0.00248718
		638.6	0.00246668
		638.8	0.00244615
		639	0.00242559
		639.2	0.002405
		639.4	0.00238441
		639.6	0.00236381
		639.8	0.0023432
		640	0.00232262
		640.2	0.00230206
		640.4	0.00228152
		640.6	0.00226102
		640.8	0.00224056
		641	0.00222015
		641.2	0.00219979
		641.4	0.00217951
		641.6	0.00215929
		641.8	0.00213916
		642	0.00211911
		642.2	0.00209916
		642.4	0.0020793
		642.6	0.00205956
		642.8	0.00203993
		643	0.00202042
		643.2	0.00200104
		643.4	0.00198179
		643.6	0.00196268
		643.8	0.00194371
		644	0.0019249
		644.2	0.00190623
		644.4	0.00188773
		644.6	0.00186941
		644.8	0.00185125
		645	0.00183327
		645.2	0.00181547
		645.4	0.00179787
		645.6	0.00178045
		645.8	0.00176323
		646	0.00174621
		646.2	0.00172939
		646.4	0.00171278
		646.6	0.00169637
		646.8	0.00168018
		647	0.0016642
		647.2	0.00164844
		647.4	0.00163291
		647.6	0.00161759
		647.8	0.00160249
		648	0.00158763
		648.2	0.00157299
		648.4	0.00155859
		648.6	0.00154441
		648.8	0.00153047
		649	0.00151676
		649.2	0.00150329
		649.4	0.00149004
		649.6	0.00147704
		649.8	0.00146427
		650	0.00145173
		650.2	0.00143942
		650.4	0.00142735
		650.6	0.00141552
		650.8	0.00140391
		651	0.00139254
		651.2	0.0013814
		651.4	0.00137048
		651.6	0.00135979
		651.8	0.00134933
		652	0.0013391
		652.2	0.00132908
		652.4	0.00131929
		652.6	0.00130971
		652.8	0.00130035
		653	0.0012912
		653.2	0.00128226
		653.4	0.00127353
		653.6	0.001265
		653.8	0.00125668
		654	0.00124855
		654.2	0.00124062
		654.4	0.00123289
		654.6	0.00122534
		654.8	0.00121798
		655	0.0012108
		655.2	0.00120379
		655.4	0.00119697
		655.6	0.00119031
		655.8	0.00118382
		656	0.00117749
		656.2	0.00117133
		656.4	0.00116532
		656.6	0.00115946
		656.8	0.00115375
		657	0.00114818
		657.2	0.00114275
		657.4	0.00113746
		657.6	0.00113229
		657.8	0.00112726
		658	0.00112234
		658.2	0.00111755
		658.4	0.00111287
		658.6	0.0011083
		658.8	0.00110383
		659	0.00109947
		659.2	0.0010952
		659.4	0.00109103
		659.6	0.00108695
		659.8	0.00108295
		660	0.00107904
		660.2	0.0010752
		660.4	0.00107143
		660.6	0.00106773
		660.8	0.0010641
		661	0.00106053
		661.2	0.00105702
		661.4	0.00105356
		661.6	0.00105014
		661.8	0.00104677
		662	0.00104345
		662.2	0.00104017
		662.4	0.00103693
		662.6	0.00103371
		662.8	0.00103052
		663	0.00102736
		663.2	0.00102423
		663.4	0.00102111
		663.6	0.00101801
		663.8	0.00101492
		664	0.00101184
		664.2	0.00100877
		664.4	0.0010057
		664.6	0.00100263
		664.8	0.000999554
		665	0.000996483
		665.2	0.000993406
		665.4	0.000990319
		665.6	0.000987222
		665.8	0.000984103
		666	0.000980978
		666.2	0.000977835
		666.4	0.000974672
		666.6	0.000971489
		666.8	0.000968281
		667	0.000965049
		667.2	0.000961782
		667.4	0.000958495
		667.6	0.000955179
		667.8	0.000951831
		668	0.00094845
		668.2	0.000945028
		668.4	0.000941579
		668.6	0.000938094
		668.8	0.000934572
		669	0.000931011
		669.2	0.000927412
		669.4	0.000923772
		669.6	0.000920092
		669.8	0.000916371
		670	0.000912608
		670.2	0.000908802
		670.4	0.000904953
		670.6	0.000901062
		670.8	0.000897126
		671	0.000893147
		671.2	0.000889123
		671.4	0.000885055
		671.6	0.000880943
		671.8	0.000876787
		672	0.000872586
		672.2	0.000868341
		672.4	0.000864052
		672.6	0.000859718
		672.8	0.000855342
		673	0.000850921
		673.2	0.000846458
		673.4	0.000841952
		673.6	0.000837396
		673.8	0.000832806
		674	0.000828175
		674.2	0.000823503
		674.4	0.000818791
		674.6	0.00081404
		674.8	0.000809249
		675	0.00080442
		675.2	0.000799554
		675.4	0.000794651
		675.6	0.000789712
		675.8	0.000784737
		676	0.000779728
		676.2	0.000774686
		676.4	0.000769611
		676.6	0.000764504
		676.8	0.000759357
		677	0.00075419
		677.2	0.000748994
		677.4	0.000743769
		677.6	0.000738518
		677.8	0.00073324
		678	0.000727937
		678.2	0.00072261
		678.4	0.000717259
		678.6	0.000711887
		678.8	0.000706493
		679	0.000701079
		679.2	0.000695647
		679.4	0.000690196
		679.6	0.000684728
		679.8	0.000679245
		680	0.000673746
		680.2	0.000668234
		680.4	0.000662709
		680.6	0.000657172
		680.8	0.000651624
		681	0.000646067
		681.2	0.000640501
		681.4	0.000634927
		681.6	0.000629347
		681.8	0.000623761
		682	0.000618171
		682.2	0.000612577
		682.4	0.00060698
		682.6	0.000601382
		682.8	0.000595774
		683	0.000590176
		683.2	0.000584579
		683.4	0.000578984
		683.6	0.000573393
		683.8	0.000567796
		684	0.000562214
		684.2	0.000556637
		684.4	0.000551067
		684.6	0.000545505
		684.8	0.000539942
		685	0.000534398
		685.2	0.000528864
		685.4	0.00052334
		685.6	0.000517828
		685.8	0.000512329
		686	0.000506843
		686.2	0.00050137
		686.4	0.000495913
		686.6	0.000490471
		686.8	0.000485045
		687	0.000479636
		687.2	0.000474244
		687.4	0.000468871
		687.6	0.000463517
		687.8	0.000458173
		688	0.00045286
		688.2	0.000447567
		688.4	0.000442295
		688.6	0.000437046
		688.8	0.000431819
		689	0.000426615
		689.2	0.000421435
		689.4	0.00041628
		689.6	0.000411149
		689.8	0.000406044
		690	0.000400964
		690.2	0.000395911
		690.4	0.000390885
		690.6	0.00038587
		690.8	0.000380901
		691	0.000375959
		691.2	0.000371046
		691.4	0.000366162
		691.6	0.0003613
		691.8	0.000356476
		692	0.000351682
		692.2	0.000346919
		692.4	0.000342187
		692.6	0.000337478
		692.8	0.00033281
		693	0.000328174
		693.2	0.00032357
		693.4	0.000318999
		693.6	0.00031446
		693.8	0.000309956
		694	0.000305484
		694.2	0.000301047
		694.4	0.000296644
		694.6	0.000292275
		694.8	0.00028794
		695	0.000283641
		695.2	0.000279377
		695.4	0.000275148
		695.6	0.000270954
		695.8	0.000266797
		696	0.000262675
		696.2	0.000258589
		696.4	0.00025454
		696.6	0.000250527
		696.8	0.000246551
		697	0.000242611
		697.2	0.000238708
		697.4	0.000234842
		697.6	0.000231014
		697.8	0.000227222
		698	0.000223468
		698.2	0.000219743
		698.4	0.000216064
		698.6	0.000212423
		698.8	0.00020882
		699	0.000205254
		699.2	0.000201726
		699.4	0.000198236
		699.6	0.000194783
		699.8	0.000191368
		700	0.000187991
		700.2	0.000184652
		700.4	0.000181351
		700.6	0.000178088
		700.8	0.000174863
		701	0.000171675
		701.2	0.000168525
		701.4	0.000165413
		701.6	0.000162339
		701.8	0.000159302
		702	0.000156303
		702.2	0.000153342
		702.4	0.000150418
		702.6	0.000147531
		702.8	0.000144682
		703	0.00014187
		703.2	0.000139095
		703.4	0.000136357
		703.6	0.000133656
		703.8	0.000130992
		704	0.000128364
		704.2	0.000125773
		704.4	0.000123219
		704.6	0.0001207
		704.8	0.000118218
		705	0.000115771
		705.2	0.00011336
		705.4	0.000110985
		705.6	0.000108645
		705.8	0.00010634
		706	0.00010407
		706.2	0.000101835
		706.4	9.96349e-05
		706.6	9.74689e-05
		706.8	9.53369e-05
		707	9.3239e-05
		707.2	9.11747e-05
		707.4	8.91439e-05
		707.6	8.71463e-05
		707.8	8.51817e-05
		708	8.32499e-05
		708.2	8.13505e-05
		708.4	7.94834e-05
		708.6	7.76483e-05
		708.8	7.58448e-05
		709	7.40728e-05
		709.2	7.23319e-05
		709.4	7.0622e-05
		709.6	6.89426e-05
		709.8	6.72935e-05
		710	6.56745e-05
		710.2	6.40852e-05
		710.4	6.25253e-05
		710.6	6.09864e-05
		710.8	5.94851e-05
		711	5.80122e-05
		711.2	5.65675e-05
		711.4	5.51507e-05
		711.6	5.37615e-05
		711.8	5.23996e-05
		712	5.10646e-05
		712.2	4.97562e-05
		712.4	4.84742e-05
		712.6	4.72181e-05
		712.8	4.59877e-05
		713	4.47827e-05
		713.2	4.36027e-05
		713.4	4.24474e-05
		713.6	4.13165e-05
		713.8	4.02096e-05
		714	3.91264e-05
		714.2	3.80666e-05
		714.4	3.70299e-05
		714.6	3.60159e-05
		714.8	3.50243e-05
		715	3.40548e-05
		715.2	3.3107e-05
		715.4	3.21807e-05
		715.6	3.12754e-05
		715.8	3.03909e-05
		716	2.95268e-05
		716.2	2.86829e-05
		716.4	2.78587e-05
		716.6	2.70539e-05
		716.8	2.62683e-05
		717	2.55016e-05
		717.2	2.47533e-05
		717.4	2.40232e-05
		717.6	2.33109e-05
		717.8	2.26162e-05
		718	2.19387e-05
		718.2	2.12782e-05
		718.4	2.06342e-05
		718.6	2.00066e-05
		718.8	1.93949e-05
		719	1.8799e-05
		719.2	1.82184e-05
		719.4	1.7653e-05
		719.6	1.71023e-05
		719.8	1.65662e-05
		720	1.60443e-05
		720.2	1.55363e-05
		720.4	1.5042e-05
		720.6	1.45611e-05
		720.8	1.40932e-05
		721	1.36382e-05
		721.2	1.31957e-05
		721.4	1.27655e-05
		721.6	1.23473e-05
		721.8	1.19409e-05
		722	1.15459e-05
		722.2	1.11539e-05
		722.4	1.07817e-05
		722.6	1.04202e-05
		722.8	1.00692e-05
		723	9.72845e-06
		723.2	9.39763e-06
		723.4	9.07657e-06
		723.6	8.76502e-06
		723.8	8.46276e-06
		724	8.16956e-06
		724.2	7.88521e-06
		724.4	7.60949e-06
		724.6	7.34219e-06
		724.8	7.08309e-06
		725	6.832e-06
		725.2	6.5887e-06
		725.4	6.35301e-06
		725.6	6.12472e-06
		725.8	5.90365e-06
		726	5.6896e-06
		726.2	5.48239e-06
		726.4	5.28184e-06
		726.6	5.08776e-06
		726.8	4.9e-06
		727	4.71837e-06
		727.2	4.5427e-06
		727.4	4.37284e-06
		727.6	4.20861e-06
		727.8	4.04987e-06
		728	3.89646e-06
		728.2	3.74822e-06
		728.4	3.60502e-06
		728.6	3.46669e-06
		728.8	3.33311e-06
		729	3.20413e-06
		729.2	3.07962e-06
		729.4	2.95944e-06
		729.6	2.84347e-06
		729.8	2.72311e-06
		730	2.61566e-06
		730.2	2.51203e-06
		730.4	2.41209e-06
		730.6	2.31572e-06
		730.8	2.22283e-06
		731	2.13329e-06
		731.2	2.047e-06
		731.4	1.96387e-06
		731.6	1.88379e-06
		731.8	1.80666e-06
		732	1.73239e-06
		732.2	1.66089e-06
		732.4	1.59206e-06
		732.6	1.52583e-06
		732.8	1.46209e-06
		733	1.40078e-06
		733.2	1.3418e-06
		733.4	1.28508e-06
		733.6	1.23055e-06
		733.8	1.17813e-06
		734	1.12775e-06
		734.2	1.07933e-06
		734.4	1.03281e-06
		734.6	9.8813e-07
		734.8	9.45215e-07
		735	9.04007e-07
		735.2	8.64445e-07
		735.4	8.26471e-07
		735.6	7.81848e-07
		735.8	7.47395e-07
		736	7.14333e-07
		736.2	6.82612e-07
		736.4	6.52184e-07
		736.6	6.23002e-07
		736.8	5.95019e-07
		737	5.68193e-07
		737.2	5.42479e-07
		737.4	5.17837e-07
		737.6	4.94226e-07
		737.8	4.71609e-07
		738	4.49946e-07
		738.2	4.29202e-07
		738.4	4.09341e-07
		738.6	3.90331e-07
		738.8	3.72136e-07
		739	3.54727e-07
		739.2	3.38073e-07
		739.4	3.22142e-07
		739.6	3.06908e-07
		739.8	2.92343e-07
		740	2.78419e-07
		740.2	2.65111e-07
		740.4	2.52395e-07
		740.6	2.40245e-07
		740.8	2.2864e-07
		741	2.17557e-07
		741.2	2.06974e-07
		741.4	1.96871e-07
		741.6	1.87228e-07
		741.8	1.78026e-07
		742	1.69245e-07
		742.2	1.6087e-07
		742.4	1.52881e-07
		742.6	1.45264e-07
		742.8	1.38001e-07
		743	1.31078e-07
		743.2	1.24481e-07
		743.4	1.18194e-07
		743.6	1.12205e-07
		743.8	1.065e-07
		744	1.01068e-07
		744.2	9.58956e-08
		744.4	9.09718e-08
		744.6	8.62854e-08
		744.8	8.18259e-08
		745	7.75831e-08
		745.2	7.35472e-08
		745.4	6.97088e-08
		745.6	6.60591e-08
		745.8	6.25893e-08
		746	5.92912e-08
		746.2	5.61569e-08
		746.4	5.31788e-08
		746.6	5.03498e-08
		746.8	4.76627e-08
		747	4.5111e-08
		747.2	4.26884e-08
		747.4	4.03887e-08
		747.6	3.8206e-08
		747.8	3.61349e-08
		748	3.417e-08
		748.2	3.23062e-08
		748.4	3.05387e-08
		748.6	2.88627e-08
		748.8	2.72738e-08
		749	2.57678e-08
		749.2	2.43407e-08
		749.4	2.29885e-08
		749.6	2.17076e-08
		749.8	2.04944e-08
[truncated: 1 more rows]

## Sheet: >420 Ma
Spot	Th/U	207Pb/206Pb	1s	207Pb/235U	1s	206Pb/238U	1s	Error Correlation	208Pb/232Th	1s		207Pb/206Pb	1s	207Pb/235U	1s	206Pb/238U	1s	208Pb/232Th	1s
PHD02-57	0.279463	0.16875	0.00169	11.0893	0.25443	0.47663	0.00992	0.90712	0.14648	0.00539		2545	16	2531	21	2513	43	2763	95
PHD02-58	0.186036	0.16622	0.00168	10.6617	0.24671	0.46524	0.00971	0.901948	0.15999	0.00611		2520	16	2494	21	2463	43	3000	106
PHD02-62	0.412681	0.17631	0.00693	10.4855	0.62022	0.43134	0.01101	0.431528	0.11906	0.00483		2618	63	2479	55	2312	50	2274	87
SXN05	0.48	0.14272	0.00154	8.19943	0.20104	0.41668	0.00971	0.950425	0.11711	0.00451		2260	16	2253	22	2245	44	2238	82
PHD02-46	0.286841	0.15552	0.00196	8.67978	0.24033	0.40479	0.0082	0.731619	0.11309	0.00224		2407	20	2305	25	2191	38	2166	41
PHD02-35	0.113321	0.15042	0.0016	8.29732	0.21311	0.40007	0.00856	0.833051	0.11214	0.00236		2351	18	2264	23	2169	39	2148	43
PHD02-64	0.285331	0.15296	0.00193	8.29017	0.23108	0.39309	0.00806	0.735604	0.11	0.00221		2379	20	2263	25	2137	37	2109	40
PHD02-18	0.171388	0.15335	0.00161	7.95284	0.20524	0.37613	0.00808	0.832403	0.10523	0.00222		2384	18	2226	23	2058	38	2022	41
PHD02-37	0.182889	0.14532	0.00157	7.30453	0.18223	0.36456	0.00723	0.794953	0.10253	0.00201		2292	17	2149	22	2004	34	1973	37
PHD02-61	0.373878	0.16663	0.00313	8.02763	0.29291	0.34941	0.00806	0.632198	0.09697	0.00239		2524	30	2234	33	1932	39	1871	44
PHD02-36	0.112535	0.14803	0.00156	6.8969	0.17709	0.33791	0.00723	0.833292	0.09486	0.002		2323	18	2098	23	1877	35	1832	37
PHD01-72	0.134982	0.12169	0.00135	5.58254	0.14183	0.33273	0.00773	0.914432	0.10089	0.00417		1981	18	1913	22	1852	37	1943	77
PHD02-21	0.0632911	0.13178	0.00143	3.80094	0.09743	0.2092	0.00448	0.835439	0.05941	0.0014		2122	19	1593	21	1225	24	1166	27
PHD01-02	0.242986	0.10635	0.00143	2.79746	0.08797	0.19077	0.0045	0.750122	0.05536	0.00128		1738	21	1355	24	1126	24	1089	24
PHD01-50	0.0524897	0.10314	0.00109	2.6885	0.06492	0.18907	0.00435	0.952792	0.05685	0.00184		1681	18	1325	18	1116	24	1118	35
SXN21	0.44	0.06766	0.00075	1.04629	0.02659	0.11216	0.00263	0.922681	0.04084	0.00171		858	21	727	13	685	15	809	33
PHD01-23	0.761291	0.06796	0.00078	1.02929	0.02688	0.10986	0.00244	0.850469	0.03832	0.00129		867	21	719	13	672	14	760	25
PHD01-94	1.12184	0.06926	0.00094	1.0339	0.02964	0.10828	0.00222	0.715163	0.03442	0.0012		906	28	721	15	663	13	684	23
PHD01-58	0.578913	0.06488	0.00076	0.96689	0.02598	0.1081	0.00253	0.871029	0.03449	0.00134		770	23	687	13	662	15	685	26
PHD01-53	0.634012	0.0647	0.00075	0.94165	0.02503	0.10557	0.00246	0.876644	0.03391	0.00115		765	23	674	13	647	14	674	22
PHD02-53	0.56381	0.06504	0.00066	0.93484	0.02182	0.10425	0.00217	0.891797	0.03729	0.00122		776	20	670	11	639	13	740	24
PHD01-75	1.44556	0.06662	0.00067	0.94778	0.02186	0.10311	0.00203	0.853597	0.03212	0.0009		826	21	677	11	633	12	639	18
PHD01-87	0.665239	0.0652	0.00079	0.92348	0.02444	0.10274	0.00208	0.76498	0.03338	0.001		781	25	664	13	630	12	664	20
PHD01-93	0.433591	0.06239	0.00064	0.88122	0.02071	0.10246	0.00204	0.847189	0.03368	0.00113		688	22	642	11	629	12	670	22
PHD01-40	0.532315	0.06177	0.00068	0.8723	0.02199	0.10242	0.00237	0.917919	0.03263	0.00107		666	22	637	12	629	14	649	21
PHD02-48	0.105893	0.06795	0.00213	0.95941	0.04362	0.1024	0.0021	0.451064	0.03117	0.00091		867	62	683	23	628	12	620	18
SXN06	0.54	0.06174	0.00068	0.87096	0.02196	0.10232	0.00239	0.92641	0.03207	0.00127		665	20	636	12	628	14	638	25
PHD01-34	0.681853	0.06916	0.00084	0.97396	0.0267	0.10214	0.00233	0.832128	0.03751	0.00131		904	22	691	14	627	14	744	26
SXN03	0.86	0.06701	0.00076	0.94417	0.02472	0.10219	0.00241	0.900763	0.03341	0.00124		838	20	675	13	627	14	664	24
PHD01-77	0.955594	0.06579	0.00069	0.92033	0.02171	0.10138	0.00198	0.827936	0.03059	0.00089		800	22	663	11	622	12	609	17
PHD02-17	0.547765	0.0615	0.00062	0.8428	0.01957	0.0994	0.00206	0.892513	0.03112	0.00095		657	22	621	11	611	12	619	19
PHD02-20	0.607218	0.0618	0.00327	0.84576	0.05932	0.09926	0.00235	0.337551	0.03055	0.00062		667	115	622	33	610	14	608	12
PHD02-40	0.520129	0.06329	0.00063	0.86562	0.01975	0.0992	0.00207	0.914574	0.03271	0.001		718	20	633	11	610	12	651	20
PHD01-32	0.451912	0.06437	0.00092	0.87969	0.02722	0.09913	0.00229	0.746572	0.03296	0.00114		754	27	641	15	609	13	655	22
PHD01-39	0.0245499	0.05946	0.00064	0.81049	0.01994	0.09887	0.00228	0.937331	0.04063	0.00143		584	22	603	11	608	13	805	28
PHD02-54	0.925545	0.06407	0.00067	0.87301	0.02091	0.09884	0.00207	0.874385	0.03419	0.00115		744	21	637	11	608	12	680	22
PHD01-92	0.669506	0.06243	0.00064	0.85043	0.01994	0.09882	0.00197	0.850227	0.03181	0.00104		689	22	625	11	607	12	633	20
PHD01-38	0.513076	0.06441	0.00096	0.86324	0.0278	0.09721	0.00232	0.741078	0.03018	0.001		755	30	632	15	598	14	601	20
PHD02-39	0.693185	0.06032	0.00309	0.80154	0.05449	0.09638	0.0021	0.320509	0.02974	0.00054		615	106	598	31	593	12	592	11
PHD02-25	0.589448	0.06398	0.00067	0.84539	0.02022	0.09584	0.00199	0.868125	0.03357	0.001		741	21	622	11	590	12	667	20
PHD01-44	0.848517	0.06341	0.00069	0.83197	0.02077	0.09516	0.00219	0.921851	0.03148	0.0011		722	22	615	12	586	13	626	22
PHD02-34	0.25876	0.06234	0.005	0.81608	0.07798	0.09495	0.00229	0.2524	0.02919	0.00094		686	174	606	44	585	13	582	19
PHD02-24	0.452046	0.06128	0.00066	0.80264	0.0198	0.095	0.00201	0.857685	0.03006	0.00111		649	23	598	11	585	12	599	22
PHD03-51	0.295522	0.06286	0.00148	0.82301	0.03282	0.09496	0.00213	0.562478	0.02917	0.00061		703	49	610	18	585	13	581	12
PHD02-23	0.353889	0.06083	0.00064	0.78733	0.01905	0.09388	0.00197	0.867271	0.03019	0.00108		633	23	590	11	578	12	601	21
PHD02-12	0.931419	0.05858	0.00438	0.74762	0.06839	0.09256	0.00221	0.26101	0.02866	0.00056		552	165	567	40	571	13	571	11
PHD01-55	0.291229	0.0598	0.00184	0.75978	0.03782	0.09214	0.0023	0.501471	0.02847	0.00065		596	63	574	22	568	14	567	13
PHD01-84	0.23839	0.06523	0.00072	0.81694	0.01993	0.09081	0.00173	0.7809	0.03618	0.00128		782	23	606	11	560	10	718	25
PHD01-91	0.259797	0.05857	0.00144	0.73095	0.02897	0.09052	0.00189	0.526813	0.02803	0.00054		551	54	557	17	559	11	559	11
PHD01-51	0.34882	0.06069	0.00066	0.74334	0.01839	0.08884	0.00205	0.93272	0.02896	0.00094		628	22	564	11	549	12	577	18
PHD01-90	0.268922	0.05909	0.00059	0.72235	0.01647	0.08868	0.00176	0.870444	0.03116	0.00098		570	22	552	10	548	10	620	19
PHD02-30	0.291969	0.05988	0.00063	0.73246	0.01758	0.08872	0.00185	0.868791	0.03005	0.001		599	23	558	10	548	11	598	20
PHD01-74	1.02705	0.06492	0.00065	0.7929	0.01811	0.08852	0.00175	0.865559	0.028	0.00077		772	21	593	10	547	10	558	15
PHD02-3	0.194162	0.0645	0.00069	0.78571	0.0193	0.08834	0.0019	0.875591	0.03788	0.0012		758	23	589	11	546	11	751	23
PHD01-03	0.490395	0.06097	0.00064	0.74199	0.01794	0.08826	0.00197	0.923162	0.02857	0.0008		638	20	564	10	545	12	569	16
PHD02-29	0.354661	0.06086	0.00064	0.73842	0.01767	0.08801	0.00183	0.868932	0.02905	0.00094		634	21	561	10	544	11	579	18
PHD02-55	0.783153	0.06297	0.00159	0.76182	0.03311	0.08775	0.00197	0.51655	0.02972	0.00109		707	51	575	19	542	12	592	21
PHD02-47	0.306847	0.06003	0.00062	0.72093	0.01716	0.08711	0.00183	0.88259	0.03023	0.00109		605	21	551	10	538	11	602	21
PHD02-66	0.508775	0.06645	0.0007	0.79448	0.01931	0.08673	0.00185	0.877613	0.03419	0.0011		821	21	594	11	536	11	680	21
PHD01-36	0.158884	0.06021	0.00066	0.71687	0.0181	0.08635	0.00195	0.894405	0.03477	0.00129		611	21	549	11	534	12	691	25
PHD01-82	0.106883	0.06456	0.00066	0.7672	0.01777	0.08615	0.00164	0.821882	0.04749	0.0016		760	21	578	10	533	10	938	31
PHD02-4	0.494015	0.06	0.00244	0.71021	0.0407	0.08585	0.002	0.40652	0.02651	0.00055		604	89	545	24	531	12	529	11
PHD01-57	0.220003	0.05851	0.00068	0.68676	0.01833	0.08514	0.00199	0.875713	0.03089	0.00118		549	24	531	11	527	12	615	23
SXN22	0.44	0.06631	0.00076	0.77586	0.02046	0.08487	0.002	0.893621	0.0329	0.00142		816	22	583	12	525	12	654	28
PHD02-51	0.388389	0.06442	0.00244	0.74831	0.04012	0.08425	0.00177	0.391854	0.02581	0.00048		755	77	567	23	521	11	515	9
PHD03-5	0.405557	0.06577	0.00064	0.76045	0.01695	0.08381	0.00158	0.845789	0.03349	0.00097		799	21	574	10	519	9	666	19
PHD01-27	0.325979	0.06069	0.00066	0.69771	0.01745	0.08338	0.00186	0.89193	0.03244	0.00096		628	21	537	10	516	11	645	19
PHD03-94	0.347066	0.05768	0.00189	0.66228	0.03061	0.08327	0.0018	0.467694	0.02584	0.00053		518	73	516	19	516	11	516	10
SXN13D	0.89	0.0688	0.00074	0.78561	0.01937	0.08283	0.00192	0.940137	0.03121	0.00107		893	20	589	11	513	11	621	21
PHD02-56	0.31971	0.06006	0.0006	0.68428	0.01578	0.08264	0.00172	0.902537	0.02985	0.00106		606	21	529	10	512	10	595	21
PHD01-78	0.151803	0.05898	0.00059	0.67011	0.01523	0.08234	0.00159	0.849635	0.03118	0.00095		566	21	521	9	510	9	621	19
PHD02-68	1.08781	0.06022	0.00538	0.68151	0.07361	0.08208	0.00197	0.22221	0.02534	0.00044		612	189	528	44	509	12	506	9
PHD01-86	0.0886976	0.05577	0.00055	0.62653	0.01407	0.0815	0.00161	0.879662	0.0353	0.00104		443	22	494	9	505	10	701	20
PHD01-59	0.0904293	0.05803	0.00072	0.64927	0.01835	0.08115	0.00191	0.832787	0.02562	0.00113		531	26	508	11	503	11	511	22
PHD01-06	0.283889	0.05746	0.00149	0.64303	0.02836	0.08117	0.00193	0.539122	0.0252	0.00056		509	51	504	18	503	11	503	11
PHD02-67	0.302999	0.06163	0.00063	0.68808	0.01607	0.08098	0.00172	0.909439	0.03076	0.00101		661	21	532	10	502	10	612	20
SXN07	0.87	0.06458	0.0007	0.71503	0.01779	0.0803	0.00187	0.935997	0.02209	0.00089		761	20	548	11	498	11	442	18
PHD01-48	0.095582	0.059	0.00068	0.65062	0.01714	0.07998	0.00185	0.878025	0.02678	0.00113		567	24	509	11	496	11	534	22
PHD03-9	0.222923	0.0569	0.00195	0.62429	0.02889	0.07958	0.0015	0.407311	0.02473	0.00049		488	76	493	18	494	9	494	10
SXN23	0.05	0.08071	0.00126	0.88331	0.02548	0.07938	0.00176	0.768626	0.02371	0.00075		1214	27	643	14	492	11	474	15
PHD03-79	0.211844	0.05913	0.00066	0.64399	0.01626	0.079	0.00169	0.847263	0.03011	0.00115		572	24	505	10	490	10	600	23
PHD03-33	0.208653	0.05577	0.00196	0.6017	0.02976	0.07824	0.00168	0.434138	0.02437	0.00051		443	76	478	19	486	10	487	10
PHD01-52	0.180541	0.05838	0.00063	0.62953	0.01563	0.07822	0.0018	0.926856	0.03	0.001		544	22	496	10	485	11	597	20
PHD03-18	0.0448049	0.05779	0.00057	0.62206	0.0139	0.07807	0.00149	0.854121	0.0339	0.00111		522	22	491	9	485	9	674	22
PHD02-52	0.16156	0.06064	0.0006	0.65204	0.01484	0.07799	0.00162	0.912676	0.03244	0.00104		627	20	510	9	484	10	645	20
PHD01-65	0.16021	0.05598	0.00144	0.60081	0.02605	0.07783	0.0019	0.563036	0.02423	0.00057		452	51	478	17	483	11	484	11
PHD01-81	0.221146	0.05787	0.00062	0.62177	0.01487	0.07788	0.00149	0.79998	0.02729	0.00089		525	23	491	9	483	9	544	18
PHD01-66	0.260063	0.06295	0.00073	0.66529	0.01764	0.07665	0.00178	0.875831	0.03191	0.00117		707	22	518	11	476	11	635	23
PHD01-83	0.13129	0.05632	0.0006	0.59341	0.01413	0.07639	0.00145	0.797158	0.02043	0.00073		465	23	473	9	475	9	409	14
PHD01-67	0.220271	0.05889	0.00065	0.61654	0.01571	0.07594	0.00176	0.909551	0.03119	0.00116		563	22	488	10	472	11	621	23
PHD01-29	0.182199	0.0582	0.00066	0.60747	0.01579	0.07571	0.0017	0.86385	0.03286	0.00103		537	22	482	10	470	10	653	20
PHD01-71	0.0623325	0.05738	0.00066	0.59814	0.01569	0.0756	0.00176	0.887505	0.03151	0.00131		506	22	476	10	470	11	627	26
PHD01-26	0.306562	0.05922	0.00062	0.61663	0.01489	0.07552	0.00167	0.915766	0.02809	0.00081		575	20	488	9	469	10	560	16
PHD01-95	0.242202	0.05921	0.00062	0.61238	0.01462	0.07501	0.00149	0.832033	0.02476	0.00088		575	23	485	9	466	9	494	17
PHD02-7	0.160806	0.06324	0.00064	0.64357	0.0149	0.07379	0.00155	0.907285	0.035	0.00115		716	21	505	9	459	9	695	22
PHD03-40	0.191582	0.05757	0.00059	0.58587	0.01371	0.0738	0.00158	0.914881	0.02345	0.00078		513	22	468	9	459	9	469	15
PHD02-10	0.0752015	0.05541	0.00097	0.55985	0.01808	0.07328	0.00157	0.663418	0.02284	0.0005		429	39	451	12	456	9	457	10
PHD03-75	0.213993	0.05655	0.00132	0.57213	0.02282	0.07337	0.00156	0.533071	0.02282	0.00046		474	50	459	15	456	9	456	9
PHD01-49	0.0773574	0.05726	0.00061	0.5774	0.01407	0.07315	0.00168	0.942492	0.02767	0.00087		502	22	463	9	455	10	552	17
PHD03-2	0.145451	0.0583	0.00056	0.58524	0.01284	0.07277	0.00139	0.870626	0.03146	0.00088		541	21	468	8	453	8	626	17
PHD02-72	0.12799	0.05669	0.00176	0.56258	0.02574	0.07198	0.0015	0.455465	0.02238	0.00049		479	65	453	17	448	9	447	10
PHD03-21	0.46545	0.06044	0.0006	0.59974	0.01362	0.07197	0.00137	0.838214	0.03283	0.00109		619	22	477	9	448	8	653	21
SXN12	0.11	0.05653	0.00064	0.55807	0.01447	0.0716	0.00167	0.899546	0.02738	0.00128		473	23	450	9	446	10	546	25
PHD03-27	0.140228	0.05985	0.0006	0.58914	0.01338	0.07134	0.00139	0.857915	0.03445	0.00108		598	21	470	9	444	8	685	21
PHD02-45	0.137575	0.06707	0.00069	0.65025	0.01545	0.07032	0.00148	0.885798	0.04019	0.00139		840	20	509	10	438	9	796	27
PHD03-26	0.0924706	0.05535	0.00084	0.53493	0.01585	0.0701	0.00141	0.678842	0.02186	0.00043		426	33	435	10	437	8	437	9
PHD03-66	0.0850186	0.05714	0.00059	0.55116	0.01301	0.06997	0.00147	0.890032	0.03106	0.00112		497	22	446	9	436	9	618	22
PHD01-54	0.052718	0.05594	0.00062	0.53823	0.01365	0.06979	0.00162	0.915287	0.03599	0.0013		450	23	437	9	435	10	715	25
PHD02-76	0.0734428	0.05759	0.00058	0.55268	0.01284	0.06961	0.00148	0.915164	0.03124	0.00098		514	22	447	8	434	9	622	19
PHD01-05	0.160358	0.05721	0.00059	0.54762	0.01291	0.06942	0.00154	0.940999	0.02634	0.00076		500	20	443	8	433	9	525	15
PHD03-37	0.0979993	0.05847	0.00062	0.5595	0.01355	0.06941	0.00151	0.898288	0.03132	0.00103		547	23	451	9	433	9	623	20
PHD02-2	0.132505	0.06434	0.00066	0.61501	0.01436	0.06932	0.00148	0.914389	0.03971	0.00122		753	21	487	9	432	9	787	24
PHD03-4	0.137239	0.05837	0.00056	0.55873	0.01216	0.06939	0.00131	0.867447	0.03176	0.00091		544	21	451	8	432	8	632	18
PHD03-41	0.0396179	0.0553	0.00082	0.52674	0.0157	0.06909	0.00152	0.738117	0.02154	0.00056		424	32	430	10	431	9	431	11
PHD03-49	0.0995365	0.05456	0.00132	0.51736	0.02038	0.06877	0.00152	0.561091	0.02148	0.00053		394	53	423	14	429	9	430	11
PHD02-19	0.137572	0.05646	0.00149	0.53292	0.02201	0.06846	0.0015	0.530513	0.02129	0.00047		470	59	434	15	427	9	426	9
PHD02-8	0.152144	0.06182	0.00062	0.58393	0.01349	0.06849	0.00143	0.90377	0.03279	0.0011		668	22	467	9	427	9	652	22
PHD01-11	0.0260032	0.05911	0.00067	0.55644	0.01442	0.06827	0.00152	0.859146	0.05894	0.00223		571	22	449	9	426	9	1158	43
PHD03-86	0.0641111	0.05659	0.00088	0.53125	0.01497	0.06809	0.00142	0.740086	0.02117	0.00051		476	34	433	10	425	9	423	10
PHD02-13	0.169826	0.06426	0.00063	0.60279	0.0136	0.06803	0.0014	0.912126	0.03288	0.00093		750	21	479	9	424	8	654	18
PHD03-50	0.114634	0.05752	0.00105	0.53869	0.01824	0.06792	0.0015	0.65224	0.02108	0.00046		512	39	438	12	424	9	422	9
PHD01-79	0.0357967	0.0571	0.00056	0.5344	0.01205	0.06783	0.0013	0.849965	0.03775	0.00122		495	22	435	8	423	8	749	24
SXN15	0.25	0.05914	0.00064	0.55266	0.01377	0.06779	0.00158	0.935439	0.02804	0.00101		572	21	447	9	423	10	559	20
PHD03-70	0.0829346	0.06001	0.00063	0.56021	0.0134	0.06771	0.00143	0.882936	0.03565	0.00143		604	22	452	9	422	9	708	28
PHD02-82	0.19322	0.0625	0.00064	0.5807	0.01358	0.06738	0.00143	0.907522	0.03161	0.00112		691	21	465	9	420	9	629	22
PHD03-20	0.0492255	0.05682	0.00058	0.52626	0.01217	0.06718	0.00128	0.82391	0.03465	0.0012		485	23	429	8	419	8	688	23
PHD03-81	0.10702	0.05698	0.00061	0.52435	0.01279	0.06675	0.00143	0.878285	0.02934	0.00118		491	23	428	9	417	9	584	23
PHD03-45	0.11878	0.06121	0.00065	0.56449	0.01369	0.06687	0.00142	0.875608	0.0337	0.00129		647	22	454	9	417	9	670	25
PHD03-42	0.0704943	0.06249	0.00065	0.57283	0.01375	0.06647	0.00142	0.889991	0.04386	0.00157		691	22	460	9	415	9	868	30
PHD03-92	0.0578934	0.05412	0.00068	0.49581	0.01253	0.06644	0.00138	0.82189	0.02077	0.00044		376	28	409	9	415	8	416	9

## Sheet: PlotDat3
Source sheet	400 Ma	0.3	399.031	1	392	18
Plot name	Average1	60.7	399.031	2	401	18
Plot Type	15			3	395	18
1st free col	8			4	408	18
Sigma Level	1			5	406	18
Absolute Errs	TRUE			6	401	18
Symbol Type	1			7	399	18
Inverse Plot	FALSE			8	395	16
Color Plot	TRUE			9	400	18
3D plot	FALSE			10	404	18
Linear	FALSE			11	395	18
Data Range	Q2:R61			12	399	18
Filled Symbols	FALSE			13	411	18
ConcAge	FALSE			14	388	18
ConcSwap	FALSE			15	392	16
1st Symbol-row	1			16	403	14
				17	401	16
				18	397	16
				19	398	16
				20	396	16
				21	388	14
				22	404	16
				23	401	16
				24	399	16
				25	408	16
				26	400	16
				27	401	18
				28	388	16
				29	400	16
				30	405	16
				31	396	16
				32	406	16
				33	391	16
				34	388	16
				35	392	16
				36	401	22
				37	394	16
				38	392	16
				39	409	18
				40	411	18
				41	402	18
				42	389	16
				43	405	16
				44	388	16
				45	403	16
				46	405	16
				47	405	16
				48	405	14
				49	405	16
				50	398	14
				51	400	16
				52	401	16
				53	392	18
				54	406	18
				55	392	16
				56	402	18
				57	397	18
				58	397	18
				59	395	16
				60	412	18
				IsoLine	IsoLine	IsoLine	IsoLine

## Sheet: 400 Ma
Spot	Th/U	207Pb/206Pb	1s	207Pb/235U	1s	206Pb/238U	1s	Error Correlation	208Pb/232Th	1s		207Pb/206Pb	1s	207Pb/235U	1s	206Pb/238U	1s	208Pb/232Th	1s
PHD01-56	0.0547149	0.05397	0.00059	0.46691	0.01178	0.06276	0.00145	0.915742	0.02087	0.00079		370	23	389	8	392	9	417	16
PHD01-37	0.0319948	0.05374	0.00065	0.47591	0.01303	0.06423	0.0015	0.85297	0.02493	0.00118		360	26	395	9	401	9	498	23
PHD01-45	0.0943035	0.05421	0.00088	0.4719	0.01604	0.06314	0.0015	0.698928	0.01973	0.00045		380	34	392	11	395	9	395	9
PHD01-46	0.0391778	0.05381	0.0006	0.48531	0.01239	0.06541	0.00151	0.904234	0.02172	0.00088		363	24	402	8	408	9	434	17
PHD01-43	0.0411684	0.05402	0.00061	0.48447	0.01246	0.06504	0.0015	0.896726	0.02229	0.00094		372	24	401	9	406	9	446	19
PHD01-35	0.0599064	0.05529	0.0006	0.48859	0.01218	0.0641	0.00144	0.90116	0.02221	0.00082		424	22	404	8	401	9	444	16
PHD01-13	0.0407792	0.05569	0.00085	0.4906	0.01609	0.06389	0.00147	0.701546	0.0199	0.0005		440	30	405	11	399	9	398	10
PHD01-24	0.0181932	0.05368	0.00059	0.46737	0.01169	0.06315	0.00139	0.88001	0.02824	0.00117		358	22	389	8	395	8	563	23
PHD01-12	0.101023	0.05522	0.00059	0.4868	0.01194	0.06394	0.00141	0.899068	0.02785	0.00096		421	21	403	8	400	9	555	19
PHD01-61	0.0295999	0.05524	0.00069	0.49201	0.01454	0.0646	0.00153	0.801435	0.02015	0.0005		422	24	406	10	404	9	403	10
PHD01-63	0.0403154	0.05413	0.00059	0.47127	0.01171	0.06314	0.00145	0.924222	0.02233	0.00079		376	22	392	8	395	9	446	16
PHD01-64	0.0484772	0.05461	0.00059	0.48026	0.01187	0.06379	0.00147	0.932375	0.01954	0.00069		396	22	398	8	399	9	391	14
PHD01-62	0.0436201	0.05506	0.0006	0.49933	0.01254	0.06578	0.00151	0.914057	0.026	0.00093		415	22	411	8	411	9	519	18
PHD01-69	0.0165306	0.05652	0.00105	0.48405	0.0176	0.06211	0.00151	0.668641	0.01932	0.0011		473	36	401	12	388	9	387	22
PHD01-88	0.048069	0.05342	0.00054	0.46129	0.01063	0.06264	0.00124	0.859035	0.0198	0.00067		347	23	385	7	392	8	396	13
PHD01-76	0.0475227	0.05525	0.00059	0.49119	0.01092	0.06447	0.00113	0.788402	0.02011	0.00036		423	23	406	7	403	7	402	7
PHD02-63	0.100073	0.0547	0.00148	0.48348	0.02003	0.0641	0.00131	0.4933	0.02001	0.00048		400	58	400	14	401	8	401	10
PHD02-70	0.109456	0.05598	0.00109	0.49039	0.01681	0.06353	0.00129	0.592359	0.01978	0.00039		452	41	405	11	397	8	396	8
PHD02-60	0.0473915	0.06192	0.00065	0.54316	0.01307	0.06362	0.00133	0.868781	0.05614	0.00231		671	21	441	9	398	8	1104	44
PHD02-41	0.113068	0.05582	0.00144	0.48816	0.01962	0.06343	0.00128	0.502086	0.01976	0.00044		445	55	404	13	396	8	395	9
PHD02-42	0.0628324	0.05521	0.00111	0.47254	0.01615	0.06208	0.00123	0.579722	0.01936	0.00048		421	42	393	11	388	7	388	10
PHD02-38	0.00936212	0.05553	0.00055	0.49498	0.01121	0.06466	0.00135	0.921892	0.06137	0.00199		434	21	408	8	404	8	1204	38
PHD02-32	0.0566067	0.05852	0.00059	0.51837	0.012	0.06425	0.00133	0.894205	0.04166	0.00147		549	22	424	8	401	8	825	29
PHD02-14	0.0579123	0.05587	0.00055	0.49193	0.01112	0.06386	0.00132	0.914415	0.02784	0.00083		447	22	406	8	399	8	555	16
PHD02-15	0.0815816	0.0549	0.00104	0.49507	0.01666	0.0654	0.0014	0.636124	0.02041	0.00048		408	43	408	11	408	8	408	9
PHD02-16	0.0868392	0.06424	0.00064	0.56703	0.01292	0.06402	0.00133	0.911758	0.04313	0.0013		750	21	456	8	400	8	853	25
PHD02-1	0.0963953	0.05359	0.00193	0.47364	0.0239	0.0641	0.00146	0.451383	0.02006	0.00069		354	82	394	16	401	9	402	14
PHD02-5	0.0620588	0.05713	0.00101	0.4886	0.0159	0.06203	0.00135	0.668788	0.01927	0.00049		497	39	404	11	388	8	386	10
PHD02-6	0.0374261	0.05751	0.00086	0.50735	0.01512	0.06398	0.00138	0.723754	0.01986	0.00056		511	33	417	10	400	8	397	11
PHD02-84	0.116545	0.05408	0.00128	0.48367	0.01779	0.06487	0.00128	0.536462	0.02028	0.00041		374	52	401	12	405	8	406	8
PHD03-80	0.0108998	0.05403	0.00062	0.47244	0.01265	0.06342	0.00131	0.771438	0.01983	0.00054		372	25	393	9	396	8	397	11
PHD03-77	0.0719053	0.05925	0.00061	0.53061	0.01258	0.06497	0.00137	0.889411	0.0349	0.00127		576	22	432	8	406	8	693	25
PHD03-62	0.0710701	0.05876	0.0006	0.50675	0.01187	0.06255	0.00132	0.900927	0.03759	0.00124		558	22	416	8	391	8	746	24
PHD03-65	0.00879805	0.05524	0.00057	0.47293	0.01114	0.0621	0.00131	0.895553	0.05468	0.00228		422	23	393	8	388	8	1076	44
PHD03-71	0.00467904	0.0546	0.00069	0.47242	0.01277	0.06275	0.00135	0.795898	0.0196	0.00196		396	28	393	9	392	8	392	39
PHD03-52	0.0945408	0.0818	0.00284	0.72451	0.041	0.06424	0.00178	0.489638	0.01916	0.00053		1241	66	553	24	401	11	384	11
PHD03-53	0.0223608	0.05345	0.00062	0.46498	0.01217	0.06309	0.00136	0.823611	0.01975	0.00046		348	25	388	8	394	8	395	9
PHD03-60	0.0455437	0.05374	0.00074	0.46456	0.01349	0.0627	0.00137	0.752459	0.01962	0.00043		360	30	387	9	392	8	393	8
PHD03-38	0.0572428	0.05885	0.00061	0.53119	0.01252	0.06547	0.00142	0.92022	0.03642	0.0012		562	22	433	8	409	9	723	23
PHD03-39	0.0697573	0.05823	0.0006	0.52903	0.01255	0.06589	0.00142	0.908459	0.03402	0.00114		538	22	431	8	411	9	676	22
PHD03-56	0.0689816	0.05368	0.00081	0.4764	0.01449	0.06437	0.00141	0.720177	0.02014	0.00044		357	33	396	10	402	9	403	9
PHD03-43	0.0102513	0.05453	0.00057	0.46753	0.01123	0.06217	0.00132	0.88394	0.05042	0.00218		393	23	389	8	389	8	994	42
PHD03-44	0.0354764	0.05907	0.00062	0.52871	0.01268	0.06491	0.00138	0.886473	0.05448	0.00207		570	22	431	8	405	8	1072	40
PHD03-35	0.00786655	0.05334	0.00061	0.4567	0.0117	0.0621	0.00128	0.804569	0.01945	0.00073		343	25	382	8	388	8	389	14
PHD03-36	0.0568055	0.05703	0.00059	0.50721	0.01204	0.0645	0.00131	0.855604	0.038	0.00148		493	22	417	8	403	8	754	29
PHD03-16	0.052149	0.05542	0.00057	0.49501	0.01155	0.06479	0.00124	0.820249	0.02492	0.00084		429	23	408	8	405	8	498	17
PHD03-17	0.0590306	0.05626	0.00058	0.50291	0.01172	0.06483	0.00124	0.820745	0.02868	0.00095		463	23	414	8	405	8	572	19
PHD03-24	0.0859722	0.05396	0.00087	0.48295	0.01338	0.06491	0.0012	0.667292	0.0203	0.00039		369	36	400	9	405	7	406	8
PHD03-22	0.0135961	0.05494	0.00056	0.49156	0.01137	0.0649	0.00124	0.826025	0.0341	0.0015		410	23	406	8	405	8	678	29
PHD03-6	0.0400825	0.05519	0.00053	0.48505	0.01064	0.0637	0.00119	0.851633	0.03133	0.00098		420	22	402	7	398	7	624	19
PHD03-93	0.0227097	0.05546	0.00073	0.48967	0.01236	0.06403	0.00132	0.816724	0.01996	0.00061		431	29	405	8	400	8	399	12
PHD03-87	0.00796474	0.05459	0.00057	0.48278	0.01149	0.06415	0.00138	0.903882	0.03361	0.00159		395	23	400	8	401	8	668	31
SXN14	0.01	0.0555	0.00064	0.47983	0.0126	0.06271	0.00147	0.892683	0.0437	0.00375		432	23	398	9	392	9	865	73
SXN02	0.03	0.05567	0.00061	0.4985	0.01239	0.06495	0.00152	0.941582	0.04224	0.00162		439	21	411	8	406	9	836	31
SXN08	0.05	0.0538	0.0007	0.46523	0.01237	0.06271	0.00137	0.82164	0.01962	0.00043		363	26	388	9	392	8	393	9
SXN10	0.13	0.05322	0.0011	0.47224	0.01613	0.06435	0.00142	0.646053	0.02016	0.00044		338	42	393	11	402	9	403	9
SXN11	0.08	0.05699	0.00124	0.49909	0.01727	0.06351	0.0014	0.637048	0.01973	0.00048		491	43	411	12	397	9	395	10
SXN19	0.12	0.05445	0.00111	0.47734	0.01626	0.06358	0.00141	0.651037	0.01986	0.00044		390	41	396	11	397	9	398	9
SXN20	0.07	0.05492	0.00078	0.4791	0.01348	0.06327	0.00139	0.780824	0.01975	0.00044		409	28	397	9	395	8	395	9
SXN04	0.09	0.05547	0.00068	0.50482	0.01379	0.06601	0.00145	0.804138	0.02057	0.00045		431	23	415	9	412	9	412	9

## Sheet: PlotDat2
Source sheet	375 Ma	0.3	376.801	1	375	16
Plot name	Average2	87.7	376.801	2	377	16
Plot Type	15			3	365	16
1st free col	8			4	367	16
Sigma Level	1			5	373	16
Absolute Errs	TRUE			6	378	16
Symbol Type	1			7	382	16
Inverse Plot	FALSE			8	377	16
Color Plot	TRUE			9	367	16
3D plot	FALSE			10	382	16
Linear	FALSE			11	378	16
Data Range	Q2:R88			12	372	16
Filled Symbols	FALSE			13	371	16
ConcAge	FALSE			14	380	16
ConcSwap	FALSE			15	374	16
1st Symbol-row	1			16	384	16
				17	376	16
				18	381	16
				19	367	16
				20	382	18
				21	367	18
				22	385	18
				23	385	18
				24	374	14
				25	375	14
				26	376	12
				27	381	14
				28	383	16
				29	380	16
				30	369	14
				31	382	14
				32	384	14
				33	376	16
				34	372	14
				35	383	16
				36	373	16
				37	375	14
				38	383	14
				39	387	16
				40	374	14
				41	372	16
				42	370	16
				43	385	16
				44	386	16
				45	372	14
				46	385	16
				47	369	16
				48	372	16
				49	382	16
				50	386	16
				51	373	16
				52	371	16
				53	385	16
				54	378	16
				55	381	16
				56	378	16
				57	370	16
				58	375	14
				59	386	16
				60	371	14
				61	387	16
				62	378	14
				63	383	14
				64	377	14
				65	376	14
				66	378	14
				67	387	14
				68	377	14
				69	376	14
				70	387	14
				71	371	16
				72	382	16
				73	370	14
				74	375	14
				75	369	14
				76	373	16
				77	368	12
				78	367	14
				79	367	14
				80	376	16
				81	382	18
				82	382	18
				83	386	16
				84	363	16
				85	364	18
				86	387	16
				87	387	14
				IsoLine	IsoLine	IsoLine	IsoLine

## Sheet: 375 Ma
Spot	Th/U	207Pb/206Pb	1s	207Pb/235U	1s	206Pb/238U	1s	Error Correlation	208Pb/232Th	1s		207Pb/206Pb	1s	207Pb/235U	1s	206Pb/238U	1s	208Pb/232Th	1s
PHD01-60	0.0883231	0.05421	0.0006	0.44771	0.01143	0.0599	0.00139	0.908947	0.01874	0.00077		380	24	376	8	375	8	375	15
PHD01-42	0.0655339	0.05385	0.00058	0.44662	0.01106	0.06015	0.00138	0.92646	0.01905	0.00067		365	23	375	8	377	8	381	13
PHD01-25	0.0105581	0.05468	0.00069	0.43925	0.01266	0.05826	0.00132	0.786107	0.01819	0.0005		399	25	370	9	365	8	364	10
PHD01-28	0.00841246	0.05493	0.00059	0.44431	0.01184	0.05866	0.00134	0.85723	0.01831	0.00049		409	21	373	8	367	8	367	10
PHD01-30	0.00307205	0.0553	0.00063	0.45461	0.01183	0.05962	0.00134	0.863708	0.02703	0.00544		424	23	381	8	373	8	539	107
PHD01-31	0.0422604	0.0544	0.00062	0.45312	0.0127	0.06041	0.00138	0.815042	0.01887	0.00043		388	22	379	9	378	8	378	8
PHD01-33	0.0903725	0.05465	0.00058	0.46062	0.01118	0.06113	0.00137	0.923352	0.02075	0.0007		398	21	385	8	382	8	415	14
PHD01-15	0.0539412	0.05501	0.00097	0.45692	0.01583	0.06024	0.00138	0.661231	0.0188	0.00052		413	35	382	11	377	8	376	10
PHD01-17	0.049016	0.05473	0.00058	0.44228	0.01075	0.05862	0.00129	0.905384	0.01937	0.00063		401	21	372	8	367	8	388	12
PHD01-18	0.0343845	0.05404	0.00057	0.45449	0.01095	0.061	0.00134	0.91177	0.01865	0.00063		373	21	380	8	382	8	373	13
PHD01-19	0.0321928	0.05436	0.00057	0.45293	0.01097	0.06043	0.00133	0.908706	0.01976	0.00068		386	21	379	8	378	8	395	13
PHD01-21	0.0035925	0.0545	0.00062	0.44589	0.0115	0.05934	0.00131	0.85596	0.03385	0.00363		392	23	374	8	372	8	673	71
PHD01-22	0.0876391	0.05465	0.00057	0.44578	0.01068	0.05916	0.0013	0.917201	0.01959	0.00064		398	21	374	8	371	8	392	13
PHD01-01	0.0534328	0.05488	0.00057	0.45979	0.01086	0.06076	0.00135	0.940688	0.02067	0.00059		407	21	384	8	380	8	414	12
PHD01-04	0.0171923	0.05447	0.00067	0.448	0.01296	0.05965	0.00137	0.793932	0.01863	0.00058		391	24	376	9	374	8	373	12
PHD01-07	0.0584052	0.05458	0.00065	0.4614	0.01326	0.06131	0.0014	0.794567	0.01915	0.00043		395	23	385	9	384	8	383	9
PHD01-08	0.112455	0.06224	0.00066	0.51473	0.01253	0.05998	0.00133	0.910906	0.0328	0.00103		682	20	422	8	376	8	652	20
PHD01-09	0.0741654	0.05416	0.00071	0.45494	0.0138	0.06092	0.00139	0.752194	0.01904	0.00042		378	26	381	10	381	8	381	8
PHD01-10	0.0768502	0.05523	0.00102	0.44556	0.0158	0.05851	0.00135	0.650658	0.01825	0.00044		422	37	374	11	367	8	365	9
PHD01-68	0.0089377	0.05534	0.00083	0.46588	0.01517	0.06105	0.00147	0.739469	0.01904	0.00115		426	29	388	11	382	9	381	23
PHD01-70	0.0373379	0.0559	0.0011	0.45132	0.01706	0.05856	0.00143	0.646012	0.01824	0.00054		448	38	378	12	367	9	365	11
PHD01-41	0.0859609	0.05529	0.0006	0.46946	0.01156	0.06158	0.00142	0.93646	0.02039	0.00069		424	23	391	8	385	9	408	14
PHD01-47	0.0414716	0.05447	0.0006	0.46171	0.01174	0.06147	0.00141	0.902105	0.02008	0.00081		391	23	385	8	385	9	402	16
PHD01-85	0.0196825	0.0563	0.00059	0.46325	0.01103	0.05969	0.00119	0.837308	0.01957	0.00105		464	23	387	8	374	7	392	21
PHD01-96	0.040587	0.05445	0.0006	0.45003	0.01116	0.05995	0.0012	0.807178	0.01946	0.00083		390	24	377	8	375	7	390	16
PHD01-73	0.0609844	0.05481	0.00056	0.45444	0.00994	0.06013	0.00107	0.813547	0.01877	0.00033		404	22	380	7	376	6	376	7
PHD01-80	0.00923545	0.05381	0.00055	0.45178	0.0105	0.06085	0.00117	0.8273	0.02329	0.00144		363	23	379	7	381	7	465	28
PHD02-33	0.0779699	0.05392	0.00186	0.45496	0.02187	0.06119	0.00134	0.455563	0.01914	0.00069		368	78	381	15	383	8	383	14
PHD02-31	0.0984437	0.05748	0.00166	0.48137	0.02068	0.06074	0.00133	0.509689	0.01885	0.00052		510	64	399	14	380	8	378	10
PHD02-26	0.0178566	0.05368	0.00065	0.43637	0.011	0.05896	0.00113	0.760297	0.01845	0.00054		358	25	368	8	369	7	369	11
PHD02-27	0.0214813	0.05335	0.00063	0.4486	0.01121	0.06099	0.00118	0.774243	0.0191	0.00045		344	25	376	8	382	7	382	9
PHD02-28	0.0342639	0.0535	0.00067	0.45261	0.01176	0.06136	0.00118	0.740139	0.01921	0.0004		350	26	379	8	384	7	385	8
PHD02-71	0.1109	0.05701	0.00178	0.47208	0.02163	0.06006	0.00125	0.454238	0.01866	0.00045		492	66	393	15	376	8	374	9
PHD02-59	0.00682432	0.05364	0.00063	0.43895	0.01093	0.05935	0.00115	0.778166	0.01857	0.0007		356	25	370	8	372	7	372	14
PHD02-9	0.00534574	0.05334	0.00063	0.45052	0.01187	0.06126	0.00131	0.811629	0.01919	0.00145		343	27	378	8	383	8	384	29
PHD02-11	0.00737307	0.05351	0.00061	0.43994	0.01134	0.05963	0.00126	0.819759	0.01867	0.00085		351	25	370	8	373	8	374	17
PHD02-74	0.0114439	0.05709	0.001	0.4712	0.01377	0.05986	0.00116	0.663121	0.01859	0.00233		495	38	392	10	375	7	372	46
PHD02-78	0.0777637	0.05464	0.00119	0.46175	0.01597	0.0613	0.0012	0.566008	0.01914	0.00048		397	48	385	11	383	7	383	9
PHD03-76	0.030011	0.05542	0.0008	0.47331	0.01426	0.06194	0.00129	0.691265	0.01931	0.00057		429	31	393	10	387	8	387	11
PHD03-73	0.00763701	0.05438	0.00059	0.44759	0.01144	0.0597	0.00121	0.792986	0.01865	0.00062		387	24	376	8	374	7	374	12
PHD03-78	0.00345344	0.05555	0.00059	0.4555	0.01106	0.05948	0.00126	0.872435	0.15212	0.00724		434	23	381	8	372	8	2862	127
PHD03-82	0.00443126	0.05494	0.00059	0.44756	0.01097	0.05909	0.00127	0.876868	0.05173	0.0029		410	24	376	8	370	8	1019	56
PHD03-83	0.00528734	0.05446	0.00064	0.46232	0.01252	0.06157	0.00128	0.767678	0.01923	0.00073		390	26	386	9	385	8	385	14
PHD03-84	0.0229163	0.05364	0.00069	0.45598	0.01309	0.06165	0.00129	0.728891	0.01929	0.00044		356	28	381	9	386	8	386	9
PHD03-61	0.00594222	0.05459	0.00056	0.44701	0.01106	0.05939	0.00121	0.823444	0.01855	0.00046		395	22	375	8	372	7	371	9
PHD03-63	0.00660754	0.05452	0.00055	0.46313	0.01079	0.06162	0.0013	0.905531	0.03406	0.00174		393	23	386	7	385	8	677	34
PHD03-64	0.00362678	0.05608	0.00058	0.45565	0.01079	0.05894	0.00124	0.888426	0.15638	0.00654		456	23	381	8	369	8	2937	114
PHD03-67	0.174509	0.06061	0.00063	0.49695	0.01176	0.05948	0.00125	0.888064	0.03093	0.00113		625	22	410	8	372	8	616	22
PHD03-68	0.00447322	0.05376	0.0007	0.45273	0.01283	0.06108	0.00126	0.727921	0.01911	0.00213		361	28	379	9	382	8	383	42
PHD03-69	0.003301	0.05316	0.00055	0.4527	0.01068	0.06177	0.0013	0.892082	0.02617	0.00214		336	23	379	7	386	8	522	42
PHD03-57	0.00733831	0.05331	0.0007	0.43734	0.01214	0.0595	0.00129	0.78104	0.01863	0.00136		342	29	368	9	373	8	373	27
PHD03-54	0.00486319	0.05449	0.00068	0.44531	0.01196	0.05928	0.00128	0.803957	0.01852	0.00185		391	27	374	8	371	8	371	37
PHD03-55	0.0376363	0.05408	0.00068	0.4583	0.01277	0.06146	0.00134	0.782476	0.01922	0.00041		374	27	383	9	385	8	385	8
PHD03-58	0.00542746	0.05519	0.00058	0.45959	0.01104	0.0604	0.00128	0.882215	0.05166	0.00253		420	23	384	8	378	8	1018	49
PHD03-59	0.0472529	0.0543	0.00084	0.45542	0.01397	0.06082	0.00133	0.712887	0.01901	0.00044		384	34	381	10	381	8	381	9
PHD03-46	0.0328017	0.05335	0.00085	0.44407	0.01374	0.06037	0.00132	0.706671	0.01891	0.00052		344	35	373	10	378	8	379	10
PHD03-47	0.00470128	0.0533	0.00063	0.43364	0.01147	0.05901	0.00127	0.813662	0.01848	0.00105		342	26	366	8	370	8	370	21
PHD03-30	0.042118	0.05409	0.00073	0.44651	0.01243	0.05988	0.00122	0.731877	0.01872	0.00041		375	29	375	9	375	7	375	8
PHD03-31	0.0537392	0.05435	0.00074	0.46252	0.01299	0.06172	0.00126	0.726885	0.01928	0.00039		386	29	386	9	386	8	386	8
PHD03-32	0.0331816	0.05669	0.00061	0.46264	0.01156	0.05919	0.00121	0.81813	0.0184	0.00037		480	23	386	8	371	7	369	7
PHD03-34	0.0123645	0.05459	0.00056	0.46558	0.01088	0.06184	0.00124	0.85806	0.03272	0.00138		395	22	388	8	387	8	651	27
PHD03-13	0.0138145	0.05416	0.00061	0.45072	0.01123	0.06036	0.00118	0.784621	0.01887	0.00055		378	25	378	8	378	7	378	11
PHD03-14	0.00714119	0.05513	0.00053	0.46497	0.01025	0.06118	0.00117	0.867516	0.03309	0.00137		417	21	388	7	383	7	658	27
PHD03-15	0.0175985	0.05446	0.00075	0.45224	0.01168	0.06023	0.00112	0.719998	0.01881	0.00066		390	31	379	8	377	7	377	13
PHD03-23	0.0305904	0.05371	0.00066	0.44428	0.01047	0.05999	0.0011	0.778079	0.01877	0.00043		359	28	373	7	376	7	376	8
PHD03-1	0.050516	0.05365	0.00061	0.44637	0.01024	0.06035	0.00111	0.801753	0.01889	0.00038		356	26	375	7	378	7	378	7
PHD03-3	0.00739727	0.0543	0.00055	0.46383	0.00959	0.06195	0.00112	0.874414	0.01936	0.00084		384	23	387	7	387	7	388	17
PHD03-8	0.00725189	0.0543	0.00052	0.45105	0.00991	0.06022	0.00112	0.846503	0.04212	0.0017		384	22	378	7	377	7	834	33
PHD03-10	0.0231316	0.05652	0.00055	0.46881	0.01038	0.06014	0.00111	0.833603	0.04912	0.00169		473	22	390	7	376	7	969	33
PHD03-11	0.0203805	0.05488	0.00054	0.46833	0.0104	0.06187	0.00114	0.829743	0.03815	0.00139		407	22	390	7	387	7	757	27
PHD03-85	0.0741046	0.05807	0.0006	0.4736	0.01117	0.05916	0.00127	0.910194	0.03399	0.0011		532	23	394	8	371	8	676	22
PHD03-88	0.0350202	0.05598	0.00072	0.47133	0.01194	0.06106	0.00126	0.814581	0.01901	0.00047		452	29	392	8	382	8	381	9
PHD03-89	0.00588457	0.0559	0.0007	0.45473	0.01121	0.059	0.00122	0.838795	0.01837	0.00126		449	28	381	8	370	7	368	25
PHD03-90	0.00432092	0.05453	0.00057	0.44983	0.00974	0.05983	0.00123	0.949458	0.01869	0.00063		393	23	377	7	375	7	374	13
PHD03-91	0.00343486	0.05448	0.00058	0.44293	0.0098	0.05897	0.00121	0.927392	0.01842	0.00095		391	24	372	7	369	7	369	19
PHD03-95	0.0116884	0.05616	0.00086	0.46162	0.01261	0.05961	0.00124	0.761504	0.01855	0.00128		459	34	385	9	373	8	372	25
PHD03-7	0.00359085	0.05356	0.00072	0.43393	0.01073	0.05876	0.00106	0.729531	0.01839	0.00254		353	30	366	8	368	6	368	50
PHD03-19	0.0122017	0.0546	0.0006	0.44123	0.00979	0.05861	0.00108	0.83049	0.0183	0.0006		396	25	371	7	367	7	367	12
PHD03-74	0.0124572	0.05554	0.0006	0.44827	0.01102	0.05855	0.00123	0.854548	0.15672	0.0058		434	24	376	8	367	7	2943	101
SXN09	0.03	0.0554	0.00073	0.45817	0.0121	0.05998	0.00131	0.827001	0.0187	0.00047		428	26	383	8	376	8	374	9
SXN17	0.01	0.05506	0.00061	0.46275	0.01175	0.06097	0.00142	0.917235	0.03592	0.00157		415	22	386	8	382	9	713	31
SXN18	0.14	0.0639	0.00071	0.53841	0.01373	0.06112	0.00143	0.917477	0.01864	0.00074		738	21	437	9	382	9	373	15
SXN24	0.07	0.06504	0.00086	0.55397	0.01499	0.06177	0.00137	0.819648	0.0189	0.00042		776	25	448	10	386	8	378	8
PHD01-20	0.0720403	0.05367	0.00072	0.42869	0.01302	0.05793	0.00132	0.750244	0.01813	0.00041		357	27	362	9	363	8	363	8
PHD01-16	0.0141127	0.06128	0.00325	0.49132	0.03433	0.05815	0.00144	0.354408	0.01791	0.00695		649	103	406	23	364	9	359	138
PHD02-22	0.0500234	0.05389	0.00097	0.45954	0.01499	0.06185	0.00133	0.659225	0.01935	0.00051		366	41	384	10	387	8	387	10
PHD02-81	0.0369721	0.05436	0.00104	0.46401	0.01454	0.0619	0.0012	0.618662	0.01934	0.00073		386	43	387	10	387	7	387	15

## Sheet: PlotDat9
Source sheet	355 Ma	0.3	353.387	1	348	16
Plot name	Average5	17.7	353.387	2	348	14
Plot Type	15			3	360	14
1st free col	8			4	360	14
Sigma Level	1			5	361	14
Absolute Errs	TRUE			6	359	14
Symbol Type	1			7	358	16
Inverse Plot	FALSE			8	354	14
Color Plot	TRUE			9	356	14
3D plot	FALSE			10	347	14
Linear	FALSE			11	344	14
Data Range	Q2:R18			12	343	12
Filled Symbols	FALSE			13	357	16
ConcAge	FALSE			14	349	14
ConcSwap	FALSE			15	345	14
1st Symbol-row	1			16	360	14
				17	363	14
				IsoLine	IsoLine	IsoLine	IsoLine

## Sheet: 355 Ma
Spot	Th/U	207Pb/206Pb	1s	207Pb/235U	1s	206Pb/238U	1s	Error Correlation	208Pb/232Th	1s		207Pb/206Pb	1s	207Pb/235U	1s	206Pb/238U	1s	208Pb/232Th	1s
PHD01-14	0.0552673	0.0547	0.00067	0.41822	0.01216	0.05546	0.00125	0.775178	0.01731	0.00039		400	24	355	9	348	8	347	8
PHD01-89	0.131545	0.05665	0.00086	0.43324	0.01319	0.05547	0.00113	0.66912	0.01725	0.00034		478	34	365	9	348	7	346	7
PHD02-69	0.0753332	0.06045	0.00193	0.47837	0.0221	0.05739	0.0012	0.452602	0.01771	0.00065		620	66	397	15	360	7	355	13
PHD02-49	0.00898913	0.05497	0.0007	0.43524	0.01123	0.05742	0.00111	0.749219	0.01792	0.00119		411	27	367	8	360	7	359	24
PHD02-73	0.0107787	0.05732	0.00111	0.4554	0.0142	0.05762	0.00111	0.617809	0.01789	0.00276		504	42	381	10	361	7	358	55
PHD02-77	0.027824	0.05407	0.00086	0.42693	0.01193	0.05727	0.0011	0.687356	0.0179	0.00069		374	35	361	8	359	7	359	14
PHD02-79	0.302673	0.06781	0.00437	0.53359	0.04272	0.05707	0.00128	0.280142	0.01738	0.00045		863	133	434	28	358	8	348	9
PHD02-50	0.0186607	0.05499	0.00109	0.42769	0.01437	0.05641	0.00111	0.585651	0.0176	0.00125		412	42	362	10	354	7	353	25
PHD02-75	0.0416496	0.05434	0.00135	0.42502	0.01578	0.05673	0.00111	0.527002	0.01772	0.00088		385	55	360	11	356	7	355	17
PHD02-80	0.0274857	0.05608	0.00115	0.42817	0.01399	0.05538	0.00108	0.596856	0.01724	0.00098		455	45	362	10	347	7	345	20
PHD02-83	0.039978	0.05967	0.00202	0.45081	0.02113	0.0548	0.00112	0.436045	0.01693	0.00119		592	73	378	15	344	7	339	24
PHD03-12	0.0906595	0.05485	0.00165	0.41304	0.01687	0.05461	0.001	0.448337	0.01705	0.0005		406	68	351	12	343	6	342	10
PHD03-48	0.00411173	0.05411	0.0008	0.4245	0.0131	0.0569	0.00125	0.711876	0.01779	0.00096		375	32	359	9	357	8	356	19
PHD03-25	0.00394542	0.0552	0.00057	0.4237	0.01003	0.05567	0.0011	0.834697	0.01736	0.00077		420	22	359	7	349	7	348	15
PHD03-28	0.00605694	0.05459	0.00086	0.41377	0.01222	0.05497	0.00112	0.68989	0.01717	0.00264		395	34	352	9	345	7	344	53
PHD03-29	0.075077	0.05315	0.0008	0.4211	0.01247	0.05747	0.00117	0.687485	0.018	0.00036		335	33	357	9	360	7	361	7
PHD03-72	0.00437547	0.0548	0.00058	0.43709	0.01066	0.05786	0.00122	0.86456	0.05262	0.00298		404	23	368	8	363	7	1037	57
